# Supplementary material for: Cyanobacterial biofuels: new insights and strain design strategies revealed by computational modeling
Source: Microb Cell Fact. 2014 Sep 19;13:128. doi: 10.1186/s12934-014-0128-x (PMC4180434; doi:10.1186/s12934-014-0128-x)
Supplement: Additional file 2 — SBML code of the reduced network model (RN). [file 12934_2014_128_MOESM2_ESM.zip › 12934_2014_128_add2.xml]

<?xml version="1.0" encoding="UTF-8"?>
<sbml xmlns="http://www.sbml.org/sbml/level2" level="2" version="1">
   <model id="CNA_Syne_RN" name="Syne_RN">
      <listOfCompartments>
         <compartment id="External_Species"/>
         <compartment id="Internal_Species"/>
      </listOfCompartments>
      <listOfSpecies>
         <species id="C00002_cyt" name="ATP_cyt" boundaryCondition="false" compartment="Internal_Species"/>
         <species id="C00004_cyt" name="NADH_cyt" boundaryCondition="false" compartment="Internal_Species"/>
         <species id="C00001_cyt" name="H2O_cyt" boundaryCondition="true" compartment="External_Species"/>
         <species id="C04236_cyt" name="(2S)-2-Isopropyl-3-oxosuccinate_cyt" boundaryCondition="false" compartment="Internal_Species"/>
         <species id="C14819_cyt" name="Fe3+_cyt" boundaryCondition="false" compartment="Internal_Species"/>
         <species id="C03492_cyt" name="D-4-Phosphopantothenate_cyt" boundaryCondition="false" compartment="Internal_Species"/>
         <species id="C11638_cyt" name="3-Amino-2-oxopropylphosphate_cyt" boundaryCondition="false" compartment="Internal_Species"/>
         <species id="C06037_DGDG_cyt" name="Digalactosyl-diacylglycerol_DGDG_cyt" boundaryCondition="false" compartment="Internal_Species"/>
         <species id="C11811_cyt" name="1-Hydroxy-2-methyl-2-butenyl4-diphosphate_cyt" boundaryCondition="false" compartment="Internal_Species"/>
         <species id="C04688_cyt" name="(3R)-3-Hydroxytetradecanoyl-[acyl-carrierprotein]_cyt" boundaryCondition="false" compartment="Internal_Species"/>
         <species id="C04046_MGDG_cyt" name="3-D-Glucosyl-1,2-diacylglycerol_MGDG_cyt" boundaryCondition="false" compartment="Internal_Species"/>
         <species id="C05430_cyt" name="zeta-Carotene_cyt" boundaryCondition="false" compartment="Internal_Species"/>
         <species id="C00641_MGDG_cyt" name="1,2-Diacyl-sn-glycerol_MGDG_cyt" boundaryCondition="false" compartment="Internal_Species"/>
         <species id="E36_cyt" name="Stearidonoyl-[acp]_cyt" boundaryCondition="false" compartment="Internal_Species"/>
         <species id="C05756_cyt" name="3-Oxododecanoyl-[acp]_cyt" boundaryCondition="false" compartment="Internal_Species"/>
         <species id="C00169_cyt" name="Carbamoylphosphate_cyt" boundaryCondition="false" compartment="Internal_Species"/>
         <species id="C00231_cyt" name="D-Xylulose5-phosphate_cyt" boundaryCondition="false" compartment="Internal_Species"/>
         <species id="C00253_cyt" name="Nicotinate_cyt" boundaryCondition="false" compartment="Internal_Species"/>
         <species id="C00666_cyt" name="LL-2,6-Diaminoheptanedioate_cyt" boundaryCondition="false" compartment="Internal_Species"/>
         <species id="C04618_cyt" name="(3R)-3-Hydroxybutanoyl-[acyl-carrierprotein]_cyt" boundaryCondition="false" compartment="Internal_Species"/>
         <species id="C00183_cyt" name="L-Valine_cyt" boundaryCondition="false" compartment="Internal_Species"/>
         <species id="C00093_cyt" name="sn-Glycerol3-phosphate_cyt" boundaryCondition="false" compartment="Internal_Species"/>
         <species id="C00010_cyt" name="CoA_cyt" boundaryCondition="false" compartment="Internal_Species"/>
         <species id="C00025_cyt" name="L-Glutamate_cyt" boundaryCondition="false" compartment="Internal_Species"/>
         <species id="C00236_cyt" name="3-Phospho-D-glyceroylphosphate_cyt" boundaryCondition="false" compartment="Internal_Species"/>
         <species id="C14463_cyt" name="(R)-3-Hydroxy-3-methyl-2-oxopentanoate_cyt" boundaryCondition="false" compartment="Internal_Species"/>
         <species id="C06319_cyt" name="Precorrin6Y_cyt" boundaryCondition="false" compartment="Internal_Species"/>
         <species id="C00238_ext" name="Potassium_ext" boundaryCondition="true" compartment="External_Species"/>
         <species id="C00857_cyt" name="Deamino-NAD+_cyt" boundaryCondition="false" compartment="Internal_Species"/>
         <species id="C00130_cyt" name="IMP_cyt" boundaryCondition="false" compartment="Internal_Species"/>
         <species id="C04619_cyt" name="(3R)-3-Hydroxydecanoyl-[acyl-carrierprotein]_cyt" boundaryCondition="false" compartment="Internal_Species"/>
         <species id="C05758_cyt" name="trans-Dodec-2-enoyl-[acp]_cyt" boundaryCondition="false" compartment="Internal_Species"/>
         <species id="C04691_cyt" name="2-Dehydro-3-deoxy-D-arabino-heptonate7-phosphate_cyt" boundaryCondition="false" compartment="Internal_Species"/>
         <species id="C04882_cyt" name="UDP-N-acetylmuramoyl-L-alanyl-D-glutamyl-6-carboxy-L-lysyl-D-alanyl-D-alanine_cyt" boundaryCondition="false" compartment="Internal_Species"/>
         <species id="C02741_cyt" name="Phosphoribosyl-AMP_cyt" boundaryCondition="false" compartment="Internal_Species"/>
         <species id="C03657_cyt" name="1,4-Dihydroxy-2-naphthoate_cyt" boundaryCondition="false" compartment="Internal_Species"/>
         <species id="C05763_cyt" name="trans-Hexadec-2-enoyl-[acp]_cyt" boundaryCondition="false" compartment="Internal_Species"/>
         <species id="C03160_cyt" name="2-Succinylbenzoyl-CoA_cyt" boundaryCondition="false" compartment="Internal_Species"/>
         <species id="C00407_cyt" name="L-Isoleucine_cyt" boundaryCondition="false" compartment="Internal_Species"/>
         <species id="C15556_cyt" name="3,4-Dihydroxy-2-butanone4-phosphate_cyt" boundaryCondition="false" compartment="Internal_Species"/>
         <species id="C00133_cyt" name="D-Alanine_cyt" boundaryCondition="false" compartment="Internal_Species"/>
         <species id="C05747_cyt" name="(R)-3-Hydroxyhexanoyl-[acp]_cyt" boundaryCondition="false" compartment="Internal_Species"/>
         <species id="C03892_PG_cyt" name="Phosphatidylglycerophosphate_PG_cyt" boundaryCondition="false" compartment="Internal_Species"/>
         <species id="C00416_PG_cyt" name="Phosphatidate_PG_cyt" boundaryCondition="false" compartment="Internal_Species"/>
         <species id="C02483_cyt" name="gamma-Tocopherol_cyt" boundaryCondition="false" compartment="Internal_Species"/>
         <species id="C00295_cyt" name="Orotate_cyt" boundaryCondition="false" compartment="Internal_Species"/>
         <species id="C14819_ext" name="Fe3+_ext" boundaryCondition="true" compartment="External_Species"/>
         <species id="C04088_cyt" name="Octadecanoyl-[acyl-carrierprotein]_cyt" boundaryCondition="false" compartment="Internal_Species"/>
         <species id="C03025_tll" name="Reducedplastocyanin_tll" boundaryCondition="false" compartment="Internal_Species"/>
         <species id="C05754_cyt" name="trans-Dec-2-enoyl-[acp]_cyt" boundaryCondition="false" compartment="Internal_Species"/>
         <species id="C01157_cyt" name="trans-4-Hydroxy-L-proline_cyt" boundaryCondition="false" compartment="Internal_Species"/>
         <species id="C08592_cyt" name="Echinenone_cyt" boundaryCondition="false" compartment="Internal_Species"/>
         <species id="C00627_cyt" name="Pyridoxinephosphate_cyt" boundaryCondition="false" compartment="Internal_Species"/>
         <species id="E10_cyt" name="Cyanophycin_cyt" boundaryCondition="false" compartment="Internal_Species"/>
         <species id="C06408_cyt" name="Precorrin8X_cyt" boundaryCondition="false" compartment="Internal_Species"/>
         <species id="C02504_cyt" name="(2S)-2-Isopropylmalate_cyt" boundaryCondition="false" compartment="Internal_Species"/>
         <species id="C00229_cyt" name="Acyl-carrierprotein_cyt" boundaryCondition="false" compartment="Internal_Species"/>
         <species id="C00027_cyt" name="H2O2_cyt" boundaryCondition="false" compartment="Internal_Species"/>
         <species id="C04352_cyt" name="(R)-4-Phosphopantothenoyl-L-cysteine_cyt" boundaryCondition="false" compartment="Internal_Species"/>
         <species id="C00288_ext" name="HCO3-_ext" boundaryCondition="true" compartment="External_Species"/>
         <species id="C00254_cyt" name="Prephenate_cyt" boundaryCondition="false" compartment="Internal_Species"/>
         <species id="C00188_cyt" name="L-Threonine_cyt" boundaryCondition="false" compartment="Internal_Species"/>
         <species id="C08591_cyt" name="beta-Cryptoxanthin_cyt" boundaryCondition="false" compartment="Internal_Species"/>
         <species id="C04896_cyt" name="5-(5-Phospho-D-ribosylaminoformimino)-1-(5-phosphoribosyl)-imidazole-4-carboxamide_cyt" boundaryCondition="false" compartment="Internal_Species"/>
         <species id="C04332_cyt" name="6,7-Dimethyl-8-(1-D-ribityl)lumazine_cyt" boundaryCondition="false" compartment="Internal_Species"/>
         <species id="C03912_cyt" name="(S)-1-Pyrroline-5-carboxylate_cyt" boundaryCondition="false" compartment="Internal_Species"/>
         <species id="C00147_cyt" name="Adenine_cyt" boundaryCondition="false" compartment="Internal_Species"/>
         <species id="C00197_cax" name="3-Phospho-D-glycerate_cax" boundaryCondition="false" compartment="Internal_Species"/>
         <species id="C04376_cyt" name="5ampapos-Phosphoribosyl-N-formylglycinamide_cyt" boundaryCondition="false" compartment="Internal_Species"/>
         <species id="E17_cyt" name="gamma-Linolenoyl-ACP_cyt" boundaryCondition="false" compartment="Internal_Species"/>
         <species id="C00217_cyt" name="D-Glutamate_cyt" boundaryCondition="false" compartment="Internal_Species"/>
         <species id="C00007_cyt" name="Oxygen_cyt" boundaryCondition="false" compartment="Internal_Species"/>
         <species id="C04734_cyt" name="1-(5ampapos-Phosphoribosyl)-5-formamido-4-imidazolecarboxamide_cyt" boundaryCondition="false" compartment="Internal_Species"/>
         <species id="C05749_cyt" name="Hexanoyl-[acp]_cyt" boundaryCondition="false" compartment="Internal_Species"/>
         <species id="C03263_cyt" name="CoproporphyrinogenIII_cyt" boundaryCondition="false" compartment="Internal_Species"/>
         <species id="E19_cyt" name="5-Deoxy-D-ribose_cyt" boundaryCondition="false" compartment="Internal_Species"/>
         <species id="C00458_cyt" name="dCTP_cyt" boundaryCondition="false" compartment="Internal_Species"/>
         <species id="C00099_cyt" name="beta-Alanine_cyt" boundaryCondition="false" compartment="Internal_Species"/>
         <species id="C00197_cyt" name="3-Phospho-D-glycerate_cyt" boundaryCondition="false" compartment="Internal_Species"/>
         <species id="C00251_cyt" name="Chorismate_cyt" boundaryCondition="false" compartment="Internal_Species"/>
         <species id="C00152_cyt" name="L-Asparagine_cyt" boundaryCondition="false" compartment="Internal_Species"/>
         <species id="C00011_cax" name="CO2_cax" boundaryCondition="false" compartment="Internal_Species"/>
         <species id="C04751_cyt" name="1-(5-Phospho-D-ribosyl)-5-amino-4-imidazolecarboxylate_cyt" boundaryCondition="false" compartment="Internal_Species"/>
         <species id="C00364_cyt" name="dTMP_cyt" boundaryCondition="false" compartment="Internal_Species"/>
         <species id="C00123_cyt" name="L-Leucine_cyt" boundaryCondition="false" compartment="Internal_Species"/>
         <species id="C05755_cyt" name="Decanoyl-[acp]_cyt" boundaryCondition="false" compartment="Internal_Species"/>
         <species id="C00042_cyt" name="Succinate_cyt" boundaryCondition="false" compartment="Internal_Species"/>
         <species id="C00669_cyt" name="gamma-L-Glutamyl-L-cysteine_cyt" boundaryCondition="false" compartment="Internal_Species"/>
         <species id="C14818_ext" name="Fe2+_ext" boundaryCondition="true" compartment="External_Species"/>
         <species id="C00224_cyt" name="Adenylylsulfate_cyt" boundaryCondition="false" compartment="Internal_Species"/>
         <species id="C00244_ext" name="Nitrate_ext" boundaryCondition="true" compartment="External_Species"/>
         <species id="C11829_cyt" name="13(1)-Hydroxy-magnesium-protoporphyrinIX13-monomethylester_cyt" boundaryCondition="false" compartment="Internal_Species"/>
         <species id="C05744_cyt" name="Acetoacetyl-[acp]_cyt" boundaryCondition="false" compartment="Internal_Species"/>
         <species id="C13309_cyt" name="2-Phytyl-1,4-naphthoquinone_cyt" boundaryCondition="false" compartment="Internal_Species"/>
         <species id="C03427_cyt" name="Prephytoenediphosphate_cyt" boundaryCondition="false" compartment="Internal_Species"/>
         <species id="C00365_cyt" name="dUMP_cyt" boundaryCondition="false" compartment="Internal_Species"/>
         <species id="C00092_cyt" name="D-Glucose6-phosphate_cyt" boundaryCondition="false" compartment="Internal_Species"/>
         <species id="C04778_cyt" name="N1-(5-Phospho-alpha-D-ribosyl)-5,6-dimethylbenzimidazole_cyt" boundaryCondition="false" compartment="Internal_Species"/>
         <species id="C04501_cyt" name="N-Acetyl-alpha-D-glucosamine1-phosphate_cyt" boundaryCondition="false" compartment="Internal_Species"/>
         <species id="C03114_cyt" name="Dimethylbenzimidazole_cyt" boundaryCondition="false" compartment="Internal_Species"/>
         <species id="C00044_cyt" name="GTP_cyt" boundaryCondition="false" compartment="Internal_Species"/>
         <species id="C00343_cyt" name="Thioredoxindisulfide_cyt" boundaryCondition="false" compartment="Internal_Species"/>
         <species id="C00170_cyt" name="5ampapos-Methylthioadenosine_cyt" boundaryCondition="false" compartment="Internal_Species"/>
         <species id="C00160_cyt" name="Glycolate_cyt" boundaryCondition="false" compartment="Internal_Species"/>
         <species id="C04732_cyt" name="5-Amino-6-(1-D-ribitylamino)uracil_cyt" boundaryCondition="false" compartment="Internal_Species"/>
         <species id="C05757_cyt" name="(R)-3-Hydroxydodecanoyl-[acp]_cyt" boundaryCondition="false" compartment="Internal_Species"/>
         <species id="C01346_cyt" name="dUDP_cyt" boundaryCondition="false" compartment="Internal_Species"/>
         <species id="C01268_cyt" name="5-Amino-6-(5ampapos-phosphoribosylamino)uracil_cyt" boundaryCondition="false" compartment="Internal_Species"/>
         <species id="C06509_cyt" name="Adenosylcobinamidephosphate_cyt" boundaryCondition="false" compartment="Internal_Species"/>
         <species id="C00158_cyt" name="Citrate_cyt" boundaryCondition="false" compartment="Internal_Species"/>
         <species id="C05751_cyt" name="trans-Oct-2-enoyl-[acp]_cyt" boundaryCondition="false" compartment="Internal_Species"/>
         <species id="C00091_cyt" name="Succinyl-CoA_cyt" boundaryCondition="false" compartment="Internal_Species"/>
         <species id="C03287_cyt" name="L-Glutamyl5-phosphate_cyt" boundaryCondition="false" compartment="Internal_Species"/>
         <species id="C14151_cyt" name="delta-Tocopherol_cyt" boundaryCondition="false" compartment="Internal_Species"/>
         <species id="C04281_cyt" name="L-1-Pyrroline-3-hydroxy-5-carboxylate_cyt" boundaryCondition="false" compartment="Internal_Species"/>
         <species id="C01079_cyt" name="ProtoporphyrinogenIX_cyt" boundaryCondition="false" compartment="Internal_Species"/>
         <species id="B7_cyt" name="Ioncomponentofbiomass_cyt" boundaryCondition="false" compartment="Internal_Species"/>
         <species id="C00011_ext" name="CO2_ext" boundaryCondition="true" compartment="External_Species"/>
         <species id="C11831_cyt" name="Divinylprotochlorophyllide_cyt" boundaryCondition="false" compartment="Internal_Species"/>
         <species id="C00075_cyt" name="UTP_cyt" boundaryCondition="false" compartment="Internal_Species"/>
         <species id="C05431_cyt" name="Neurosporene_cyt" boundaryCondition="false" compartment="Internal_Species"/>
         <species id="C06507_cyt" name="Adenosylcobyrinatehexaamide_cyt" boundaryCondition="false" compartment="Internal_Species"/>
         <species id="C00024_cyt" name="Acetyl-CoA_cyt" boundaryCondition="false" compartment="Internal_Species"/>
         <species id="PQH_B6_S_tlm" name="PlastosemiquinonelocatedatthestromalsideoftheCytochrome-b6/fcomplex_tlm" boundaryCondition="false" compartment="Internal_Species"/>
         <species id="HB3p_B6_tlm" name="HemeBlocatedintheCytochrome-b6/fcomplex,triplyprotonated_tlm" boundaryCondition="false" compartment="Internal_Species"/>
         <species id="C10385_B6_S_tlm" name="PQ_B6_S_tlm" boundaryCondition="false" compartment="Internal_Species"/>
         <species id="C05925_cyt" name="Dihydroneopterinphosphate_cyt" boundaryCondition="false" compartment="Internal_Species"/>
         <species id="B5_cyt" name="Lipidcomponentofbiomass_cyt" boundaryCondition="false" compartment="Internal_Species"/>
         <species id="C00966_cyt" name="2-Dehydropantoate_cyt" boundaryCondition="false" compartment="Internal_Species"/>
         <species id="C00079_cyt" name="L-Phenylalanine_cyt" boundaryCondition="false" compartment="Internal_Species"/>
         <species id="C16221_cyt" name="(2E)-Octadecenoyl-[acp]_cyt" boundaryCondition="false" compartment="Internal_Species"/>
         <species id="C00266_cyt" name="Glycolaldehyde_cyt" boundaryCondition="false" compartment="Internal_Species"/>
         <species id="C15547_cyt" name="1,4-Dihydroxy-2-naphthoyl-CoA_cyt" boundaryCondition="false" compartment="Internal_Species"/>
         <species id="C03340_cyt" name="L-2,3-Dihydrodipicolinate_cyt" boundaryCondition="false" compartment="Internal_Species"/>
         <species id="C00016_cyt" name="FAD_cyt" boundaryCondition="false" compartment="Internal_Species"/>
         <species id="C03722_cyt" name="Pyridine-2,3-dicarboxylate_cyt" boundaryCondition="false" compartment="Internal_Species"/>
         <species id="C10385_tlm" name="Plastoquinone-9_tlm" boundaryCondition="false" compartment="Internal_Species"/>
         <species id="C01134_cyt" name="Pantetheine4ampapos-phosphate_cyt" boundaryCondition="false" compartment="Internal_Species"/>
         <species id="C00009_ext" name="Orthophosphate_ext" boundaryCondition="true" compartment="External_Species"/>
         <species id="C02477_cyt" name="alpha-Tocopherol_cyt" boundaryCondition="false" compartment="Internal_Species"/>
         <species id="C00031_ext" name="D-Glucose_ext" boundaryCondition="true" compartment="External_Species"/>
         <species id="C00718_cyt" name="Amylose_cyt" boundaryCondition="false" compartment="Internal_Species"/>
         <species id="C01103_cyt" name="Orotidine5ampapos-phosphate_cyt" boundaryCondition="false" compartment="Internal_Species"/>
         <species id="C01269_cyt" name="5-O-(1-Carboxyvinyl)-3-phosphoshikimate_cyt" boundaryCondition="false" compartment="Internal_Species"/>
         <species id="C00182N_cyt" name="Glycogengranule_cyt" boundaryCondition="true" compartment="External_Species"/>
         <species id="C04877_cyt" name="UDP-N-acetylmuramoyl-L-alanyl-D-gamma-glutamyl-meso-2,6-diaminopimelate_cyt" boundaryCondition="false" compartment="Internal_Species"/>
         <species id="C00077_cyt" name="L-Ornithine_cyt" boundaryCondition="false" compartment="Internal_Species"/>
         <species id="C00047_cyt" name="L-Lysine_cyt" boundaryCondition="false" compartment="Internal_Species"/>
         <species id="C04046_DGDG_cyt" name="3-D-Glucosyl-1,2-diacylglycerol_DGDG_cyt" boundaryCondition="false" compartment="Internal_Species"/>
         <species id="C02139_cyt" name="Chlorophyllide_cyt" boundaryCondition="false" compartment="Internal_Species"/>
         <species id="C01137_cyt" name="S-Adenosylmethioninamine_cyt" boundaryCondition="false" compartment="Internal_Species"/>
         <species id="C00269_PG_cyt" name="CDP-diacylglycerol_PG_cyt" boundaryCondition="false" compartment="Internal_Species"/>
         <species id="C06232_ext" name="Molybdate_ext" boundaryCondition="true" compartment="External_Species"/>
         <species id="C00544_cyt" name="Homogentisate_cyt" boundaryCondition="false" compartment="Internal_Species"/>
         <species id="C05772_cyt" name="Precorrin3A_cyt" boundaryCondition="false" compartment="Internal_Species"/>
         <species id="C01330_ext" name="Sodium_ext" boundaryCondition="true" compartment="External_Species"/>
         <species id="S0_P680_tlm" name="Startingstateofaclusterofprobablyfourmanganeseatoms_tlm" boundaryCondition="false" compartment="Internal_Species"/>
         <species id="C04536_cyt" name="Magnesiumprotoporphyrinmonomethylester_cyt" boundaryCondition="false" compartment="Internal_Species"/>
         <species id="C00445_cyt" name="5,10-Methenyltetrahydrofolate_cyt" boundaryCondition="false" compartment="Internal_Species"/>
         <species id="C00041_cyt" name="L-Alanine_cyt" boundaryCondition="false" compartment="Internal_Species"/>
         <species id="C00416_DGDG_cyt" name="Phosphatidate_DGDG_cyt" boundaryCondition="false" compartment="Internal_Species"/>
         <species id="C13508_SQDG_cyt" name="Sulfoquinovosyldiacylglycerol_SQDG_cyt" boundaryCondition="false" compartment="Internal_Species"/>
         <species id="C11355_cyt" name="4-Amino-4-deoxychorismate_cyt" boundaryCondition="false" compartment="Internal_Species"/>
         <species id="C00416_MGDG_cyt" name="Phosphatidate_MGDG_cyt" boundaryCondition="false" compartment="Internal_Species"/>
         <species id="C01051_cyt" name="UroporphyrinogenIII_cyt" boundaryCondition="false" compartment="Internal_Species"/>
         <species id="C00059_cyt" name="Sulfate_cyt" boundaryCondition="false" compartment="Internal_Species"/>
         <species id="P700_tlm" name="UnchargedreactioncentreofthePhotosystemI(lightwith700nmissufficientfortheexcitationoftheonereactioncenter)_tlm" boundaryCondition="false" compartment="Internal_Species"/>
         <species id="C06505_cyt" name="Cob(I)yrinatea,cdiamide_cyt" boundaryCondition="false" compartment="Internal_Species"/>
         <species id="C00345_cyt" name="6-Phospho-D-gluconate_cyt" boundaryCondition="false" compartment="Internal_Species"/>
         <species id="C00088_cyt" name="Nitrite_cyt" boundaryCondition="false" compartment="Internal_Species"/>
         <species id="C00168_cyt" name="Hydroxypyruvate_cyt" boundaryCondition="false" compartment="Internal_Species"/>
         <species id="C04824_cyt" name="2,3-Bis(3-hydroxytetradecanoyl)-beta-D-glucosaminyl1-phosphate_cyt" boundaryCondition="false" compartment="Internal_Species"/>
         <species id="C00085_cyt" name="D-Fructose6-phosphate_cyt" boundaryCondition="false" compartment="Internal_Species"/>
         <species id="C00988_cyt" name="2-Phosphoglycolate_cyt" boundaryCondition="false" compartment="Internal_Species"/>
         <species id="C00018_cyt" name="Pyridoxalphosphate_cyt" boundaryCondition="false" compartment="Internal_Species"/>
         <species id="C00055_cyt" name="CMP_cyt" boundaryCondition="false" compartment="Internal_Species"/>
         <species id="E11_cyt" name="Peptidoglycan_cyt" boundaryCondition="false" compartment="Internal_Species"/>
         <species id="C00568_cyt" name="4-Aminobenzoate_cyt" boundaryCondition="false" compartment="Internal_Species"/>
         <species id="C00048_cyt" name="Glyoxylate_cyt" boundaryCondition="false" compartment="Internal_Species"/>
         <species id="C00029_cyt" name="UDP-glucose_cyt" boundaryCondition="false" compartment="Internal_Species"/>
         <species id="C05764_cyt" name="(9Z)-Hexadecanoyl-[acp]_cyt" boundaryCondition="false" compartment="Internal_Species"/>
         <species id="C00080_cax" name="H+_cax" boundaryCondition="true" compartment="External_Species"/>
         <species id="C06416_cyt" name="Precorrin5_cyt" boundaryCondition="false" compartment="Internal_Species"/>
         <species id="C00053_cyt" name="3ampapos-Phosphoadenylylsulfate_cyt" boundaryCondition="false" compartment="Internal_Species"/>
         <species id="C00143_cyt" name="5,10-Methylenetetrahydrofolate_cyt" boundaryCondition="false" compartment="Internal_Species"/>
         <species id="C00655_cyt" name="Xanthosine5ampapos-phosphate_cyt" boundaryCondition="false" compartment="Internal_Species"/>
         <species id="C00038_cyt" name="Zinc_cyt" boundaryCondition="false" compartment="Internal_Species"/>
         <species id="C00038_ext" name="Zinc_ext" boundaryCondition="true" compartment="External_Species"/>
         <species id="C12147_cyt" name="L-ThreonineO-3-phosphate_cyt" boundaryCondition="false" compartment="Internal_Species"/>
         <species id="B3_cyt" name="RNAcomponentofbiomass_cyt" boundaryCondition="false" compartment="Internal_Species"/>
         <species id="C03794_cyt" name="N6-(1,2-Dicarboxyethyl)-AMP_cyt" boundaryCondition="false" compartment="Internal_Species"/>
         <species id="C14818_cyt" name="Fe2+_cyt" boundaryCondition="false" compartment="Internal_Species"/>
         <species id="C00680_cyt" name="meso-2,6-Diaminoheptanedioate_cyt" boundaryCondition="false" compartment="Internal_Species"/>
         <species id="C00305_ext" name="Magnesium_ext" boundaryCondition="true" compartment="External_Species"/>
         <species id="C04574_cyt" name="di-trans,poly-cis-Undecaprenyldiphosphate_cyt" boundaryCondition="false" compartment="Internal_Species"/>
         <species id="C00885_cyt" name="Isochorismate_cyt" boundaryCondition="false" compartment="Internal_Species"/>
         <species id="C00363_cyt" name="dTDP_cyt" boundaryCondition="false" compartment="Internal_Species"/>
         <species id="C01236_cyt" name="D-Glucono-1,5-lactone6-phosphate_cyt" boundaryCondition="false" compartment="Internal_Species"/>
         <species id="C04327_cyt" name="4-Methyl-5-(2-phosphoethyl)-thiazole_cyt" boundaryCondition="false" compartment="Internal_Species"/>
         <species id="C03090_cyt" name="5-Phosphoribosylamine_cyt" boundaryCondition="false" compartment="Internal_Species"/>
         <species id="B4_cyt" name="Cellwallcomponentofbiomass_cyt" boundaryCondition="false" compartment="Internal_Species"/>
         <species id="C16520_cyt" name="Hexadecenoyl-[acyl-carrierprotein]_cyt" boundaryCondition="false" compartment="Internal_Species"/>
         <species id="C15883_cyt" name="2,3-Dimethyl-5-phytylquinol_cyt" boundaryCondition="false" compartment="Internal_Species"/>
         <species id="PQn_P680_tlm" name="SemiplastoquinoneradicallooselyboundtothePhotosystemII(canexceptonefurtherelectron)_tlm" boundaryCondition="false" compartment="Internal_Species"/>
         <species id="C02191_cyt" name="Protoporphyrin_cyt" boundaryCondition="false" compartment="Internal_Species"/>
         <species id="C03692_DGDG_cyt" name="1,2-Diacyl-3-beta-D-galactosyl-sn-glycerol_DGDG_cyt" boundaryCondition="false" compartment="Internal_Species"/>
         <species id="C05946_cyt" name="D-4-Hydroxy-2-oxoglutarate_cyt" boundaryCondition="false" compartment="Internal_Species"/>
         <species id="C04246_cyt" name="But-2-enoyl-[acyl-carrierprotein]_cyt" boundaryCondition="false" compartment="Internal_Species"/>
         <species id="C05432_cyt" name="Lycopene_cyt" boundaryCondition="false" compartment="Internal_Species"/>
         <species id="C00705_cyt" name="dCDP_cyt" boundaryCondition="false" compartment="Internal_Species"/>
         <species id="C01468_ext" name="4-Cresol_ext" boundaryCondition="true" compartment="External_Species"/>
         <species id="C00086_cyt" name="Urea_cyt" boundaryCondition="false" compartment="Internal_Species"/>
         <species id="C00327_cyt" name="L-Citrulline_cyt" boundaryCondition="false" compartment="Internal_Species"/>
         <species id="C00860_cyt" name="L-Histidinol_cyt" boundaryCondition="false" compartment="Internal_Species"/>
         <species id="C06506_cyt" name="Adenosylcobyrinatea,cdiamide_cyt" boundaryCondition="false" compartment="Internal_Species"/>
         <species id="C04874_cyt" name="2-Amino-4-hydroxy-6-(D-erythro-1,2,3-trihydroxypropyl)-7,8-_cyt" boundaryCondition="false" compartment="Internal_Species"/>
         <species id="C06407_cyt" name="Precorrin4_cyt" boundaryCondition="false" compartment="Internal_Species"/>
         <species id="C00179_cyt" name="Agmatine_cyt" boundaryCondition="false" compartment="Internal_Species"/>
         <species id="C00109_cyt" name="2-Oxobutanoate_cyt" boundaryCondition="false" compartment="Internal_Species"/>
         <species id="C02987_cyt" name="L-Glutamyl-tRNA(Glu)_cyt" boundaryCondition="false" compartment="Internal_Species"/>
         <species id="C01100_cyt" name="L-Histidinolphosphate_cyt" boundaryCondition="false" compartment="Internal_Species"/>
         <species id="C00337_cyt" name="(S)-Dihydroorotate_cyt" boundaryCondition="false" compartment="Internal_Species"/>
         <species id="C06232_cyt" name="Molybdate_cyt" boundaryCondition="false" compartment="Internal_Species"/>
         <species id="C05898_cyt" name="Undecaprenyl-diphospho-N-acetylmuramoyl-(N-acetylglucosamine)-L-alanyl-D-glutamyl-meso-2,6-diaminopimeloyl-D-alanyl-D-alanine_cyt" boundaryCondition="false" compartment="Internal_Species"/>
         <species id="C04640_cyt" name="2-(Formamido)-N1-(5ampapos-phosphoribosyl)acetamidine_cyt" boundaryCondition="false" compartment="Internal_Species"/>
         <species id="C01330_cyt" name="Sodium_cyt" boundaryCondition="false" compartment="Internal_Species"/>
         <species id="C00235_cyt" name="Dimethylallyldiphosphate_cyt" boundaryCondition="false" compartment="Internal_Species"/>
         <species id="C00341_cyt" name="Geranyldiphosphate_cyt" boundaryCondition="false" compartment="Internal_Species"/>
         <species id="C03175_cyt" name="Shikimate3-phosphate_cyt" boundaryCondition="false" compartment="Internal_Species"/>
         <species id="C00244_cyt" name="Nitrate_cyt" boundaryCondition="false" compartment="Internal_Species"/>
         <species id="C05759_cyt" name="3-Oxotetradecanoyl-[acp]_cyt" boundaryCondition="false" compartment="Internal_Species"/>
         <species id="C03393_cyt" name="4-Phospho-D-erythronate_cyt" boundaryCondition="false" compartment="Internal_Species"/>
         <species id="C00931_cyt" name="Porphobilinogen_cyt" boundaryCondition="false" compartment="Internal_Species"/>
         <species id="C00279_cyt" name="D-Erythrose4-phosphate_cyt" boundaryCondition="false" compartment="Internal_Species"/>
         <species id="C00344_PG_cyt" name="Phosphatidylglycerol_PG_cyt" boundaryCondition="false" compartment="Internal_Species"/>
         <species id="C05427_cyt" name="Phytyldiphosphate_cyt" boundaryCondition="false" compartment="Internal_Species"/>
         <species id="HB2p_B6_tlm" name="HemeBlocatedintheCytochrome-b6/fcomplex,twiceprotonated_tlm" boundaryCondition="false" compartment="Internal_Species"/>
         <species id="C00003_cyt" name="NAD+_cyt" boundaryCondition="false" compartment="Internal_Species"/>
         <species id="C00009_cyt" name="Orthophosphate_cyt" boundaryCondition="false" compartment="Internal_Species"/>
         <species id="QA_P680_tlm" name="InternalboundplastoquinoneofthePhotosystemII_tlm" boundaryCondition="false" compartment="Internal_Species"/>
         <species id="C00141_cyt" name="3-Methyl-2-oxobutanoicacid_cyt" boundaryCondition="false" compartment="Internal_Species"/>
         <species id="C00094_cyt" name="Sulfite_cyt" boundaryCondition="false" compartment="Internal_Species"/>
         <species id="C05125_cyt" name="2-(alpha-Hydroxyethyl)thiaminediphosphate_cyt" boundaryCondition="false" compartment="Internal_Species"/>
         <species id="C00447_cyt" name="Sedoheptulose1,7-bisphosphate_cyt" boundaryCondition="false" compartment="Internal_Species"/>
         <species id="C06098_cyt" name="Zeaxanthin_cyt" boundaryCondition="false" compartment="Internal_Species"/>
         <species id="E1_P700_tlm" name="Photonswith700nmwavelength_tlm" boundaryCondition="false" compartment="Internal_Species"/>
         <species id="C00019_cyt" name="S-Adenosyl-L-methionine_cyt" boundaryCondition="false" compartment="Internal_Species"/>
         <species id="C00059_ext" name="Sulfate_ext" boundaryCondition="true" compartment="External_Species"/>
         <species id="C03838_cyt" name="5ampapos-Phosphoribosylglycinamide_cyt" boundaryCondition="false" compartment="Internal_Species"/>
         <species id="C00122_cyt" name="Fumarate_cyt" boundaryCondition="false" compartment="Internal_Species"/>
         <species id="C17556_cyt" name="di-trans,poly-cis-Undecaprenylphosphate_cyt" boundaryCondition="false" compartment="Internal_Species"/>
         <species id="C00080_tll" name="H+_tll" boundaryCondition="false" compartment="Internal_Species"/>
         <species id="C07335_cyt" name="2-Amino-3-oxo-4-phosphonooxybutyrate_cyt" boundaryCondition="false" compartment="Internal_Species"/>
         <species id="C00006_cyt" name="NADP+_cyt" boundaryCondition="false" compartment="Internal_Species"/>
         <species id="C00441_cyt" name="L-Aspartate4-semialdehyde_cyt" boundaryCondition="false" compartment="Internal_Species"/>
         <species id="C06054_cyt" name="2-Oxo-3-hydroxy-4-phosphobutanoate_cyt" boundaryCondition="false" compartment="Internal_Species"/>
         <species id="C00459_cyt" name="dTTP_cyt" boundaryCondition="false" compartment="Internal_Species"/>
         <species id="C00234_cyt" name="10-Formyltetrahydrofolate_cyt" boundaryCondition="false" compartment="Internal_Species"/>
         <species id="C00134_cyt" name="Putrescine_cyt" boundaryCondition="false" compartment="Internal_Species"/>
         <species id="C00416_SQDG_cyt" name="Phosphatidate_SQDG_cyt" boundaryCondition="false" compartment="Internal_Species"/>
         <species id="C01050_cyt" name="UDP-N-acetylmuramate_cyt" boundaryCondition="false" compartment="Internal_Species"/>
         <species id="C00139_cyt" name="Oxidizedferredoxin_cyt" boundaryCondition="false" compartment="Internal_Species"/>
         <species id="C03516_cyt" name="Magnesiumprotoporphyrin_cyt" boundaryCondition="false" compartment="Internal_Species"/>
         <species id="C06504_cyt" name="Cob(II)yrinatea,cdiamide_cyt" boundaryCondition="false" compartment="Internal_Species"/>
         <species id="C00034_ext" name="Manganese_ext" boundaryCondition="true" compartment="External_Species"/>
         <species id="C00979_cyt" name="O-Acetyl-L-serine_cyt" boundaryCondition="false" compartment="Internal_Species"/>
         <species id="C00068_cyt" name="Thiamindiphosphate_cyt" boundaryCondition="false" compartment="Internal_Species"/>
         <species id="C01182_cax" name="D-Ribulose1,5-bisphosphate_cax" boundaryCondition="false" compartment="Internal_Species"/>
         <species id="C05750_cyt" name="3-Oxooctanoyl-[acp]_cyt" boundaryCondition="false" compartment="Internal_Species"/>
         <species id="C00034_cyt" name="Manganese_cyt" boundaryCondition="false" compartment="Internal_Species"/>
         <species id="C04666_cyt" name="D-erythro-1-(Imidazol-4-yl)glycerol3-phosphate_cyt" boundaryCondition="false" compartment="Internal_Species"/>
         <species id="C00015_cyt" name="UDP_cyt" boundaryCondition="false" compartment="Internal_Species"/>
         <species id="C00007_cax" name="Oxygen_cax" boundaryCondition="false" compartment="Internal_Species"/>
         <species id="C05775_cyt" name="alpha-Ribazole_cyt" boundaryCondition="false" compartment="Internal_Species"/>
         <species id="C00238_cyt" name="Potassium_cyt" boundaryCondition="false" compartment="Internal_Species"/>
         <species id="C06320_cyt" name="Precorrin6X_cyt" boundaryCondition="false" compartment="Internal_Species"/>
         <species id="C04454_cyt" name="5-Amino-6-(5ampapos-phosphoribitylamino)uracil_cyt" boundaryCondition="false" compartment="Internal_Species"/>
         <species id="C04188_cyt" name="S-Methyl-5-thio-D-ribose1-phosphate_cyt" boundaryCondition="false" compartment="Internal_Species"/>
         <species id="C00054_cyt" name="Adenosine3ampapos,5ampapos-bisphosphate_cyt" boundaryCondition="false" compartment="Internal_Species"/>
         <species id="C00005_cyt" name="NADPH_cyt" boundaryCondition="false" compartment="Internal_Species"/>
         <species id="C00103_cyt" name="D-Glucose1-phosphate_cyt" boundaryCondition="false" compartment="Internal_Species"/>
         <species id="C05745_cyt" name="Butyryl-[acp]_cyt" boundaryCondition="false" compartment="Internal_Species"/>
         <species id="C00119_cyt" name="5-Phospho-alpha-D-ribose1-diphosphate_cyt" boundaryCondition="false" compartment="Internal_Species"/>
         <species id="C05306_cyt" name="Chlorophylla_cyt" boundaryCondition="false" compartment="Internal_Species"/>
         <species id="C05748_cyt" name="trans-Hex-2-enoyl-[acp]_cyt" boundaryCondition="false" compartment="Internal_Species"/>
         <species id="C00438_cyt" name="N-Carbamoyl-L-aspartate_cyt" boundaryCondition="false" compartment="Internal_Species"/>
         <species id="B8_cyt" name="Pigmentcomponentofbiomass_cyt" boundaryCondition="false" compartment="Internal_Species"/>
         <species id="RRieske_B6_tlm" name="Reducedrieske_B6_tlm" boundaryCondition="false" compartment="Internal_Species"/>
         <species id="C04122_cyt" name="D-1-Aminopropan-2-olO-phosphate_cyt" boundaryCondition="false" compartment="Internal_Species"/>
         <species id="C00058_cyt" name="Formate_cyt" boundaryCondition="false" compartment="Internal_Species"/>
         <species id="C00062_cyt" name="L-Arginine_cyt" boundaryCondition="false" compartment="Internal_Species"/>
         <species id="C15672_cyt" name="HemeO_cyt" boundaryCondition="false" compartment="Internal_Species"/>
         <species id="C05947_cyt" name="L-erythro-4-Hydroxyglutamate_cyt" boundaryCondition="false" compartment="Internal_Species"/>
         <species id="C00288_cax" name="HCO3-_cax" boundaryCondition="false" compartment="Internal_Species"/>
         <species id="C00315_cyt" name="Spermidine_cyt" boundaryCondition="false" compartment="Internal_Species"/>
         <species id="C00021_cyt" name="S-Adenosyl-L-homocysteine_cyt" boundaryCondition="false" compartment="Internal_Species"/>
         <species id="C11434_cyt" name="2-C-Methyl-D-erythritol4-phosphate_cyt" boundaryCondition="false" compartment="Internal_Species"/>
         <species id="C00138_cyt" name="Reducedferredoxin_cyt" boundaryCondition="false" compartment="Internal_Species"/>
         <species id="C00084_cyt" name="Acetaldehyde_cyt" boundaryCondition="false" compartment="Internal_Species"/>
         <species id="C00311_cyt" name="Isocitrate_cyt" boundaryCondition="false" compartment="Internal_Species"/>
         <species id="E10N_cyt" name="Cyanophycinpolymer_cyt" boundaryCondition="true" compartment="External_Species"/>
         <species id="C16160_cyt" name="Linoleoyl-[acyl-carrierprotein]_cyt" boundaryCondition="false" compartment="Internal_Species"/>
         <species id="C00061_cyt" name="FMN_cyt" boundaryCondition="false" compartment="Internal_Species"/>
         <species id="C00001_tll" name="H2O_tll" boundaryCondition="true" compartment="External_Species"/>
         <species id="C04677_cyt" name="1-(5ampapos-Phosphoribosyl)-5-amino-4-imidazolecarboxamide_cyt" boundaryCondition="false" compartment="Internal_Species"/>
         <species id="C04752_cyt" name="2-Methyl-4-amino-5-hydroxymethylpyrimidinediphosphate_cyt" boundaryCondition="false" compartment="Internal_Species"/>
         <species id="C00111_cyt" name="Glyceronephosphate_cyt" boundaryCondition="false" compartment="Internal_Species"/>
         <species id="C06503_cyt" name="Hydrogenobyrinatea,cdiamide_cyt" boundaryCondition="false" compartment="Internal_Species"/>
         <species id="C04916_cyt" name="N-(5ampapos-Phospho-D-1ampapos-ribulosylformimino)-5-amino-1-(5ampaposampapos-phospho-D-ribosyl)-4-imidazolecarboxamide_cyt" boundaryCondition="false" compartment="Internal_Species"/>
         <species id="C11830_cyt" name="13(1)-Oxo-magnesium-protoporphyrinIX13-monomethylester_cyt" boundaryCondition="false" compartment="Internal_Species"/>
         <species id="C00352_cyt" name="D-Glucosamine6-phosphate_cyt" boundaryCondition="false" compartment="Internal_Species"/>
         <species id="C16695_tlm" name="Plastoquinol-9_tlm" boundaryCondition="false" compartment="Internal_Species"/>
         <species id="C11453_cyt" name="2-C-Methyl-D-erythritol2,4-cyclodiphosphate_cyt" boundaryCondition="false" compartment="Internal_Species"/>
         <species id="C00082_cyt" name="L-Tyrosine_cyt" boundaryCondition="false" compartment="Internal_Species"/>
         <species id="C05840_cyt" name="Iminoaspartate_cyt" boundaryCondition="false" compartment="Internal_Species"/>
         <species id="C00342_cyt" name="Thioredoxin_cyt" boundaryCondition="false" compartment="Internal_Species"/>
         <species id="C01304_cyt" name="2,5-Diamino-6-(5ampapos-phosphoribosylamino)-4-pyrimidineone_cyt" boundaryCondition="false" compartment="Internal_Species"/>
         <species id="C00149_cyt" name="(S)-Malate_cyt" boundaryCondition="false" compartment="Internal_Species"/>
         <species id="C00283_cyt" name="Hydrogensulfide_cyt" boundaryCondition="false" compartment="Internal_Species"/>
         <species id="C01353_cax" name="Carbonicacid_cax" boundaryCondition="false" compartment="Internal_Species"/>
         <species id="C00078_cyt" name="L-Tryptophan_cyt" boundaryCondition="false" compartment="Internal_Species"/>
         <species id="C00194_cyt" name="Cobamidecoenzyme_cyt" boundaryCondition="false" compartment="Internal_Species"/>
         <species id="C04652_cyt" name="UDP-2,3-bis(3-hydroxytetradecanoyl)glucosamine_cyt" boundaryCondition="false" compartment="Internal_Species"/>
         <species id="C01077_cyt" name="O-Acetyl-L-homoserine_cyt" boundaryCondition="false" compartment="Internal_Species"/>
         <species id="C00035_cyt" name="GDP_cyt" boundaryCondition="false" compartment="Internal_Species"/>
         <species id="C00692_cyt" name="UDP-N-acetylmuramoyl-L-alanyl-D-glutamate_cyt" boundaryCondition="false" compartment="Internal_Species"/>
         <species id="E1_ext" name="Photon_ext" boundaryCondition="true" compartment="External_Species"/>
         <species id="C00007_tll" name="Oxygen_tll" boundaryCondition="false" compartment="Internal_Species"/>
         <species id="C01302_cyt" name="1-(2-Carboxyphenylamino)-1-deoxy-D-ribulose5-phosphate_cyt" boundaryCondition="false" compartment="Internal_Species"/>
         <species id="C00415_cyt" name="Dihydrofolate_cyt" boundaryCondition="false" compartment="Internal_Species"/>
         <species id="C00237_ext" name="CO_ext" boundaryCondition="true" compartment="External_Species"/>
         <species id="C06007_cyt" name="(R)-2,3-Dihydroxy-3-methylpentanoate_cyt" boundaryCondition="false" compartment="Internal_Species"/>
         <species id="C00227_cyt" name="Acetylphosphate_cyt" boundaryCondition="false" compartment="Internal_Species"/>
         <species id="C00305_cyt" name="Magnesium_cyt" boundaryCondition="false" compartment="Internal_Species"/>
         <species id="C16220_cyt" name="3-Hydroxyoctadecanoyl-[acp]_cyt" boundaryCondition="false" compartment="Internal_Species"/>
         <species id="C00704_cyt" name="O2-_cyt" boundaryCondition="false" compartment="Internal_Species"/>
         <species id="C00033_cyt" name="Acetate_cyt" boundaryCondition="false" compartment="Internal_Species"/>
         <species id="C00175_ext" name="Cobaltion_ext" boundaryCondition="true" compartment="External_Species"/>
         <species id="C04633_cyt" name="(3R)-3-Hydroxypalmitoyl-[acyl-carrierprotein]_cyt" boundaryCondition="false" compartment="Internal_Species"/>
         <species id="C00175_cyt" name="Cobaltion_cyt" boundaryCondition="false" compartment="Internal_Species"/>
         <species id="C11437_cyt" name="1-Deoxy-D-xylulose5-phosphate_cyt" boundaryCondition="false" compartment="Internal_Species"/>
         <species id="C14152_cyt" name="beta-Tocopherol_cyt" boundaryCondition="false" compartment="Internal_Species"/>
         <species id="C02094_cyt" name="beta-Carotene_cyt" boundaryCondition="false" compartment="Internal_Species"/>
         <species id="C05435_cyt" name="gamma-Carotene_cyt" boundaryCondition="false" compartment="Internal_Species"/>
         <species id="C15882_cyt" name="2-Methyl-6-phytylquinol_cyt" boundaryCondition="false" compartment="Internal_Species"/>
         <species id="C02739_cyt" name="1-(5-Phospho-D-ribosyl)-ATP_cyt" boundaryCondition="false" compartment="Internal_Species"/>
         <species id="C00097_cyt" name="L-Cysteine_cyt" boundaryCondition="false" compartment="Internal_Species"/>
         <species id="S4_P680_tlm" name="FourthoxidationstateoftheclusterofmanganeseatomsinthePhotosystemII(neededforwatersplitting)_tlm" boundaryCondition="false" compartment="Internal_Species"/>
         <species id="C05746_cyt" name="3-Oxohexanoyl-[acp]_cyt" boundaryCondition="false" compartment="Internal_Species"/>
         <species id="C04302_cyt" name="N-(5-Phospho-D-ribosyl)anthranilate_cyt" boundaryCondition="false" compartment="Internal_Species"/>
         <species id="C01929_cyt" name="L-Histidinal_cyt" boundaryCondition="false" compartment="Internal_Species"/>
         <species id="C06055_cyt" name="O-Phospho-4-hydroxy-L-threonine_cyt" boundaryCondition="false" compartment="Internal_Species"/>
         <species id="C00036_cyt" name="Oxaloacetate_cyt" boundaryCondition="false" compartment="Internal_Species"/>
         <species id="C04556_cyt" name="4-Amino-2-methyl-5-phosphomethylpyrimidine_cyt" boundaryCondition="false" compartment="Internal_Species"/>
         <species id="C00076_ext" name="Calcium_ext" boundaryCondition="true" compartment="External_Species"/>
         <species id="C01179_cyt" name="3-(4-Hydroxyphenyl)pyruvate_cyt" boundaryCondition="false" compartment="Internal_Species"/>
         <species id="C00013_cyt" name="Diphosphate_cyt" boundaryCondition="false" compartment="Internal_Species"/>
         <species id="P700p_tlm" name="PositivechargedreactioncentreofthePhotosystemI(lightwith700nmissufficientfortheexcitationoftheonereactioncenter)_tlm" boundaryCondition="false" compartment="Internal_Species"/>
         <species id="C00493_cyt" name="Shikimate_cyt" boundaryCondition="false" compartment="Internal_Species"/>
         <species id="P680_tlm" name="NeutralreactioncentreofthePhotosystemII(lightwith680nmissufficientfortheexcitationoftheonereactioncenter)_tlm" boundaryCondition="false" compartment="Internal_Species"/>
         <species id="C00011_cyt" name="CO2_cyt" boundaryCondition="false" compartment="Internal_Species"/>
         <species id="C00354_cyt" name="D-Fructose1,6-bisphosphate_cyt" boundaryCondition="false" compartment="Internal_Species"/>
         <species id="C04411_cyt" name="(2R,3S)-3-Isopropylmalate_cyt" boundaryCondition="false" compartment="Internal_Species"/>
         <species id="C02631_cyt" name="2-Isopropylmaleate_cyt" boundaryCondition="false" compartment="Internal_Species"/>
         <species id="C06006_cyt" name="(S)-2-Aceto-2-hydroxybutanoate_cyt" boundaryCondition="false" compartment="Internal_Species"/>
         <species id="C00112_cyt" name="CDP_cyt" boundaryCondition="false" compartment="Internal_Species"/>
         <species id="C00288_cyt" name="HCO3-_cyt" boundaryCondition="false" compartment="Internal_Species"/>
         <species id="C01102_cyt" name="O-Phospho-L-homoserine_cyt" boundaryCondition="false" compartment="Internal_Species"/>
         <species id="C01847_cyt" name="ReducedFMN_cyt" boundaryCondition="false" compartment="Internal_Species"/>
         <species id="C05897_cyt" name="Undecaprenyl-diphospho-N-acetylmuramoyl-L-alanyl-D-glutamyl-meso-2,6-diaminopimeloyl-D-alanyl-D-alanine_cyt" boundaryCondition="false" compartment="Internal_Species"/>
         <species id="C00008_cyt" name="ADP_cyt" boundaryCondition="false" compartment="Internal_Species"/>
         <species id="C00117_cyt" name="D-Ribose5-phosphate_cyt" boundaryCondition="false" compartment="Internal_Species"/>
         <species id="P680p_tlm" name="PositivechargedreactioncentreofthePhotosystemII(lightwith680nmissufficientfortheexcitationoftheonereactioncenter)_tlm" boundaryCondition="false" compartment="Internal_Species"/>
         <species id="C01212_cyt" name="UDP-N-acetylmuramoyl-L-alanine_cyt" boundaryCondition="false" compartment="Internal_Species"/>
         <species id="C00073_cyt" name="L-Methionine_cyt" boundaryCondition="false" compartment="Internal_Species"/>
         <species id="C04932_cyt" name="2,3,2ampapos,3ampapos-Tetrakis(3-hydroxytetradecanoyl)-D-glucosaminyl-1,6-beta-_cyt" boundaryCondition="false" compartment="Internal_Species"/>
         <species id="C05382_cyt" name="Sedoheptulose7-phosphate_cyt" boundaryCondition="false" compartment="Internal_Species"/>
         <species id="C06510_cyt" name="Adenosine-GDP-cobinamide_cyt" boundaryCondition="false" compartment="Internal_Species"/>
         <species id="C01267_cyt" name="3-(Imidazol-4-yl)-2-oxopropylphosphate_cyt" boundaryCondition="false" compartment="Internal_Species"/>
         <species id="C00108_cyt" name="Anthranilate_cyt" boundaryCondition="false" compartment="Internal_Species"/>
         <species id="C06406_cyt" name="Precorrin3B_cyt" boundaryCondition="false" compartment="Internal_Species"/>
         <species id="C00258_cyt" name="D-Glycerate_cyt" boundaryCondition="false" compartment="Internal_Species"/>
         <species id="C00182_cyt" name="Glycogen_cyt" boundaryCondition="false" compartment="Internal_Species"/>
         <species id="C05762_cyt" name="3-Oxohexadecanoyl-[acp]_cyt" boundaryCondition="false" compartment="Internal_Species"/>
         <species id="PQH_B6_L_tlm" name="PlastosemiquinonelocatedattheluminalsideoftheCytochrome-b6/fcomplex_tlm" boundaryCondition="false" compartment="Internal_Species"/>
         <species id="C04582_cyt" name="S-Methyl-5-thio-D-ribulose1-phosphate_cyt" boundaryCondition="false" compartment="Internal_Species"/>
         <species id="C00522_cyt" name="(R)-Pantoate_cyt" boundaryCondition="false" compartment="Internal_Species"/>
         <species id="C00166_cyt" name="Phenylpyruvate_cyt" boundaryCondition="false" compartment="Internal_Species"/>
         <species id="C02059_cyt" name="Phylloquinone_cyt" boundaryCondition="false" compartment="Internal_Species"/>
         <species id="C00631_cyt" name="2-Phospho-D-glycerate_cyt" boundaryCondition="false" compartment="Internal_Species"/>
         <species id="C00043_cyt" name="UDP-N-acetyl-D-glucosamine_cyt" boundaryCondition="false" compartment="Internal_Species"/>
         <species id="C00116_cyt" name="Glycerol_cyt" boundaryCondition="false" compartment="Internal_Species"/>
         <species id="C01182_cyt" name="D-Ribulose1,5-bisphosphate_cyt" boundaryCondition="false" compartment="Internal_Species"/>
         <species id="C00498_cyt" name="ADP-glucose_cyt" boundaryCondition="false" compartment="Internal_Species"/>
         <species id="C04823_cyt" name="1-(5ampapos-Phosphoribosyl)-5-amino-4-(N-succinocarboxamide)-imidazole_cyt" boundaryCondition="false" compartment="Internal_Species"/>
         <species id="C00070_ext" name="Copper_ext" boundaryCondition="true" compartment="External_Species"/>
         <species id="C00083_cyt" name="Malonyl-CoA_cyt" boundaryCondition="false" compartment="Internal_Species"/>
         <species id="C00641_DGDG_cyt" name="1,2-Diacyl-sn-glycerol_DGDG_cyt" boundaryCondition="false" compartment="Internal_Species"/>
         <species id="C00233_cyt" name="4-Methyl-2-oxopentanoate_cyt" boundaryCondition="false" compartment="Internal_Species"/>
         <species id="C00101_cyt" name="Tetrahydrofolate_cyt" boundaryCondition="false" compartment="Internal_Species"/>
         <species id="C03406_cyt" name="N-(L-Arginino)succinate_cyt" boundaryCondition="false" compartment="Internal_Species"/>
         <species id="C16161_cyt" name="alpha-Linolenoyl-ACP_cyt" boundaryCondition="false" compartment="Internal_Species"/>
         <species id="C04631_cyt" name="UDP-N-acetyl-3-(1-carboxyvinyl)-D-glucosamine_cyt" boundaryCondition="false" compartment="Internal_Species"/>
         <species id="C00080_ext" name="H+_ext" boundaryCondition="true" compartment="External_Species"/>
         <species id="C00063_cyt" name="CTP_cyt" boundaryCondition="false" compartment="Internal_Species"/>
         <species id="C01300_cyt" name="2-Amino-4-hydroxy-6-hydroxymethyl-7,8-dihydropteridine_cyt" boundaryCondition="false" compartment="Internal_Species"/>
         <species id="C16219_cyt" name="3-Oxostearoyl-[acp]_cyt" boundaryCondition="false" compartment="Internal_Species"/>
         <species id="ORieske_B6_tlm" name="Oxidizedrieske_B6_tlm" boundaryCondition="false" compartment="Internal_Species"/>
         <species id="QAn_P680_tlm" name="InternalboundsemiquinoneradicalofthePhotosystemII_tlm" boundaryCondition="false" compartment="Internal_Species"/>
         <species id="B0_ext" name="Biomass_ext" boundaryCondition="true" compartment="External_Species"/>
         <species id="C00105_cyt" name="UMP_cyt" boundaryCondition="false" compartment="Internal_Species"/>
         <species id="C06022_cyt" name="UDP-3-O-(3-hydroxytetradecanoyl)-D-glucosamine_cyt" boundaryCondition="false" compartment="Internal_Species"/>
         <species id="E19_ext" name="5-Deoxy-D-ribose_ext" boundaryCondition="true" compartment="External_Species"/>
         <species id="C00993_cyt" name="D-Alanyl-D-alanine_cyt" boundaryCondition="false" compartment="Internal_Species"/>
         <species id="C01185_cyt" name="NicotinateD-ribonucleotide_cyt" boundaryCondition="false" compartment="Internal_Species"/>
         <species id="C01209_cyt" name="Malonyl-[acyl-carrierprotein]_cyt" boundaryCondition="false" compartment="Internal_Species"/>
         <species id="C15670_cyt" name="HemeA_cyt" boundaryCondition="false" compartment="Internal_Species"/>
         <species id="C00135_cyt" name="L-Histidine_cyt" boundaryCondition="false" compartment="Internal_Species"/>
         <species id="C00988_cax" name="2-Phosphoglycolate_cax" boundaryCondition="false" compartment="Internal_Species"/>
         <species id="C01024_cyt" name="Hydroxymethylbilane_cyt" boundaryCondition="false" compartment="Internal_Species"/>
         <species id="S1_P680_tlm" name="FirstoxidationstateoftheclusterofmanganeseatomsinthePhotosystemII(neededforwatersplitting)_tlm" boundaryCondition="false" compartment="Internal_Species"/>
         <species id="C00286_cyt" name="dGTP_cyt" boundaryCondition="false" compartment="Internal_Species"/>
         <species id="E1_tlm" name="Photon_tlm" boundaryCondition="false" compartment="Internal_Species"/>
         <species id="C00417_cyt" name="cis-Aconitate_cyt" boundaryCondition="false" compartment="Internal_Species"/>
         <species id="C05752_cyt" name="Octanoyl-[acp]_cyt" boundaryCondition="false" compartment="Internal_Species"/>
         <species id="C00026_cyt" name="2-Oxoglutarate_cyt" boundaryCondition="false" compartment="Internal_Species"/>
         <species id="C03972_cyt" name="2,3,4,5-Tetrahydrodipicolinate_cyt" boundaryCondition="false" compartment="Internal_Species"/>
         <species id="C01203_cyt" name="Oleoyl-[acyl-carrierprotein]_cyt" boundaryCondition="false" compartment="Internal_Species"/>
         <species id="C00051_cyt" name="Glutathione_cyt" boundaryCondition="false" compartment="Internal_Species"/>
         <species id="C00007_ext" name="Oxygen_ext" boundaryCondition="true" compartment="External_Species"/>
         <species id="B1_cyt" name="Proteincomponentofbiomass_cyt" boundaryCondition="false" compartment="Internal_Species"/>
         <species id="C03741_cyt" name="(S)-4-Amino-5-oxopentanoate_cyt" boundaryCondition="false" compartment="Internal_Species"/>
         <species id="B6_cyt" name="Solublepoolcomponentofbiomass_cyt" boundaryCondition="false" compartment="Internal_Species"/>
         <species id="C00944_cyt" name="3-Dehydroquinate_cyt" boundaryCondition="false" compartment="Internal_Species"/>
         <species id="C06399_cyt" name="Hydrogenobyrinate_cyt" boundaryCondition="false" compartment="Internal_Species"/>
         <species id="C00353_cyt" name="Geranylgeranyldiphosphate_cyt" boundaryCondition="false" compartment="Internal_Species"/>
         <species id="C00070_cyt" name="Copper_cyt" boundaryCondition="false" compartment="Internal_Species"/>
         <species id="C00900_cyt" name="2-Acetolactate_cyt" boundaryCondition="false" compartment="Internal_Species"/>
         <species id="C03506_cyt" name="Indoleglycerolphosphate_cyt" boundaryCondition="false" compartment="Internal_Species"/>
         <species id="C03082_cyt" name="4-Phospho-L-aspartate_cyt" boundaryCondition="false" compartment="Internal_Species"/>
         <species id="C04582_ext" name="S-Methyl-5-thio-D-ribulose1-phosphate_ext" boundaryCondition="true" compartment="External_Species"/>
         <species id="C03692_MGDG_cyt" name="1,2-Diacyl-3-beta-D-galactosyl-sn-glycerol_MGDG_cyt" boundaryCondition="false" compartment="Internal_Species"/>
         <species id="C01165_cyt" name="L-Glutamate5-semialdehyde_cyt" boundaryCondition="false" compartment="Internal_Species"/>
         <species id="C04895_cyt" name="2-Amino-4-hydroxy-6-(erythro-1,2,3-trihydroxypropyl)dihydropteridinetriphosphate_cyt" boundaryCondition="false" compartment="Internal_Species"/>
         <species id="C05761_cyt" name="Tetradecanoyl-[acp]_cyt" boundaryCondition="false" compartment="Internal_Species"/>
         <species id="C00080_cyt" name="H+_cyt" boundaryCondition="true" compartment="External_Species"/>
         <species id="C00037_cyt" name="Glycine_cyt" boundaryCondition="false" compartment="Internal_Species"/>
         <species id="C03373_cyt" name="Aminoimidazoleribotide_cyt" boundaryCondition="false" compartment="Internal_Species"/>
         <species id="C00430_cyt" name="5-Aminolevulinate_cyt" boundaryCondition="false" compartment="Internal_Species"/>
         <species id="C00212_cyt" name="Adenosine_cyt" boundaryCondition="false" compartment="Internal_Species"/>
         <species id="C16519_cyt" name="2-Succinyl-5-enolpyruvyl-6-hydroxy-3-cyclohexene-1-carboxylate_cyt" boundaryCondition="false" compartment="Internal_Species"/>
         <species id="C00064_cyt" name="L-Glutamine_cyt" boundaryCondition="false" compartment="Internal_Species"/>
         <species id="C00263_cyt" name="L-Homoserine_cyt" boundaryCondition="false" compartment="Internal_Species"/>
         <species id="C00001_cax" name="H2O_cax" boundaryCondition="true" compartment="External_Species"/>
         <species id="C05817_cyt" name="(1R,6R)-6-Hydroxy-2-succinylcyclohexa-2,4-diene-1-carboxylate_cyt" boundaryCondition="false" compartment="Internal_Species"/>
         <species id="C00148_cyt" name="L-Proline_cyt" boundaryCondition="false" compartment="Internal_Species"/>
         <species id="C00076_cyt" name="Calcium_cyt" boundaryCondition="false" compartment="Internal_Species"/>
         <species id="C03939_cyt" name="Acetyl-[acyl-carrierprotein]_cyt" boundaryCondition="false" compartment="Internal_Species"/>
         <species id="C05414_cyt" name="Phytofluene_cyt" boundaryCondition="false" compartment="Internal_Species"/>
         <species id="C00144_cyt" name="GMP_cyt" boundaryCondition="false" compartment="Internal_Species"/>
         <species id="C04738_cyt" name="UDP-3-O-(3-hydroxytetradecanoyl)-N-acetylglucosamine_cyt" boundaryCondition="false" compartment="Internal_Species"/>
         <species id="C00921_cyt" name="Dihydropteroate_cyt" boundaryCondition="false" compartment="Internal_Species"/>
         <species id="S3_P680_tlm" name="ThirdoxidationstateoftheclusterofmanganeseatomsinthePhotosystemII(neededforwatersplitting)_tlm" boundaryCondition="false" compartment="Internal_Species"/>
         <species id="C00237_cyt" name="CO_cyt" boundaryCondition="false" compartment="Internal_Species"/>
         <species id="C00882_cyt" name="Dephospho-CoA_cyt" boundaryCondition="false" compartment="Internal_Species"/>
         <species id="C11436_cyt" name="2-Phospho-4-(cytidine5ampapos-diphospho)-2-C-methyl-D-erythritol_cyt" boundaryCondition="false" compartment="Internal_Species"/>
         <species id="C00536_cyt" name="Triphosphate_cyt" boundaryCondition="false" compartment="Internal_Species"/>
         <species id="C04620_cyt" name="(3R)-3-Hydroxyoctanoyl-[acyl-carrierprotein]_cyt" boundaryCondition="false" compartment="Internal_Species"/>
         <species id="C02880_cyt" name="Protochlorophyllide_cyt" boundaryCondition="false" compartment="Internal_Species"/>
         <species id="C05753_cyt" name="3-Oxodecanoyl-[acp]_cyt" boundaryCondition="false" compartment="Internal_Species"/>
         <species id="C00206_cyt" name="dADP_cyt" boundaryCondition="false" compartment="Internal_Species"/>
         <species id="C00131_cyt" name="dATP_cyt" boundaryCondition="false" compartment="Internal_Species"/>
         <species id="C00049_cyt" name="L-Aspartate_cyt" boundaryCondition="false" compartment="Internal_Species"/>
         <species id="C01342_cyt" name="NH4+_cyt" boundaryCondition="false" compartment="Internal_Species"/>
         <species id="C00448_cyt" name="trans,trans-Farnesyldiphosphate_cyt" boundaryCondition="false" compartment="Internal_Species"/>
         <species id="C06156_cyt" name="alpha-D-Glucosamine1-phosphate_cyt" boundaryCondition="false" compartment="Internal_Species"/>
         <species id="S2_P680_tlm" name="SecondoxidationstateoftheclusterofmanganeseatomsinthePhotosystemII(neededforwatersplitting)_tlm" boundaryCondition="false" compartment="Internal_Species"/>
         <species id="C00671_cyt" name="(S)-3-Methyl-2-oxopentanoicacid_cyt" boundaryCondition="false" compartment="Internal_Species"/>
         <species id="C00065_cyt" name="L-Serine_cyt" boundaryCondition="false" compartment="Internal_Species"/>
         <species id="C00129_cyt" name="Isopentenyldiphosphate_cyt" boundaryCondition="false" compartment="Internal_Species"/>
         <species id="C11521_cyt" name="UDP-6-sulfoquinovose_cyt" boundaryCondition="false" compartment="Internal_Species"/>
         <species id="C00469_cyt" name="Ethanol_cyt" boundaryCondition="false" compartment="Internal_Species"/>
         <species id="C04039_cyt" name="2,3-Dihydroxy-3-methylbutanoate_cyt" boundaryCondition="false" compartment="Internal_Species"/>
         <species id="C00361_cyt" name="dGDP_cyt" boundaryCondition="false" compartment="Internal_Species"/>
         <species id="C05198_cyt" name="5ampapos-Deoxyadenosine_cyt" boundaryCondition="false" compartment="Internal_Species"/>
         <species id="C00440_cyt" name="5-Methyltetrahydrofolate_cyt" boundaryCondition="false" compartment="Internal_Species"/>
         <species id="C00014_cyt" name="NH3_cyt" boundaryCondition="false" compartment="Internal_Species"/>
         <species id="C00022_cyt" name="Pyruvate_cyt" boundaryCondition="false" compartment="Internal_Species"/>
         <species id="C00577_cyt" name="D-Glyceraldehyde_cyt" boundaryCondition="false" compartment="Internal_Species"/>
         <species id="C00334_cyt" name="4-Aminobutanoate_cyt" boundaryCondition="false" compartment="Internal_Species"/>
         <species id="C05413_cyt" name="Phytoene_cyt" boundaryCondition="false" compartment="Internal_Species"/>
         <species id="C00020_cyt" name="AMP_cyt" boundaryCondition="false" compartment="Internal_Species"/>
         <species id="C00255_cyt" name="Riboflavin_cyt" boundaryCondition="false" compartment="Internal_Species"/>
         <species id="C00199_cyt" name="D-Ribulose5-phosphate_cyt" boundaryCondition="false" compartment="Internal_Species"/>
         <species id="C03162_tll" name="Oxidizedplastocyanin_tll" boundaryCondition="false" compartment="Internal_Species"/>
         <species id="C01468_cyt" name="4-Cresol_cyt" boundaryCondition="false" compartment="Internal_Species"/>
         <species id="C01081_cyt" name="Thiaminmonophosphate_cyt" boundaryCondition="false" compartment="Internal_Species"/>
         <species id="C01146_cyt" name="2-Hydroxy-3-oxopropanoate_cyt" boundaryCondition="false" compartment="Internal_Species"/>
         <species id="C02637_cyt" name="3-Dehydroshikimate_cyt" boundaryCondition="false" compartment="Internal_Species"/>
         <species id="C00232_cyt" name="Succinatesemialdehyde_cyt" boundaryCondition="false" compartment="Internal_Species"/>
         <species id="C00118_cyt" name="D-Glyceraldehyde3-phosphate_cyt" boundaryCondition="false" compartment="Internal_Species"/>
         <species id="C11435_cyt" name="4-(Cytidine5ampapos-diphospho)-2-C-methyl-D-erythritol_cyt" boundaryCondition="false" compartment="Internal_Species"/>
         <species id="E1_P680_tlm" name="Photonswith680nmwavelength_tlm" boundaryCondition="false" compartment="Internal_Species"/>
         <species id="C15667_cyt" name="5-Carboxyamino-1-(5-phospho-D-ribosyl)imidazole_cyt" boundaryCondition="false" compartment="Internal_Species"/>
         <species id="B2_cyt" name="DNAcomponentofbiomass_cyt" boundaryCondition="false" compartment="Internal_Species"/>
         <species id="C00032_cyt" name="Heme_cyt" boundaryCondition="false" compartment="Internal_Species"/>
         <species id="C05223_cyt" name="Dodecanoyl-[acyl-carrierprotein]_cyt" boundaryCondition="false" compartment="Internal_Species"/>
         <species id="C01641_cyt" name="tRNA(Glu)_cyt" boundaryCondition="false" compartment="Internal_Species"/>
         <species id="C00641_SQDG_cyt" name="1,2-Diacyl-sn-glycerol_SQDG_cyt" boundaryCondition="false" compartment="Internal_Species"/>
         <species id="C00074_cyt" name="Phosphoenolpyruvate_cyt" boundaryCondition="false" compartment="Internal_Species"/>
         <species id="C00864_cyt" name="Pantothenate_cyt" boundaryCondition="false" compartment="Internal_Species"/>
         <species id="C00155_cyt" name="L-Homocysteine_cyt" boundaryCondition="false" compartment="Internal_Species"/>
         <species id="C02730_cyt" name="2-Succinylbenzoate_cyt" boundaryCondition="false" compartment="Internal_Species"/>
         <species id="C02463_cyt" name="Precorrin2_cyt" boundaryCondition="false" compartment="Internal_Species"/>
         <species id="C05760_cyt" name="trans-Tetradec-2-enoyl-[acp]_cyt" boundaryCondition="false" compartment="Internal_Species"/>
         <species id="E13_cyt" name="Isobutanal_cyt" boundaryCondition="false" compartment="Internal_Species"/>
         <species id="C14710_cyt" name="Isobutanol_cyt" boundaryCondition="false" compartment="Internal_Species"/>
         <species id="C00469_ex" name="Etoh_ex" boundaryCondition="true" compartment="External_Species"/>
         <species id="C03232_cyt" name="Phosphonooxypyruvate" boundaryCondition="false" compartment="Internal_Species"/>
         <species id="C01005_cyt" name="O-Phsopho-L-Serine" boundaryCondition="false" compartment="Internal_Species"/>
         <species id="C14710_ext" name="Isobutanol_ext" boundaryCondition="true" compartment="External_Species"/>
         <species id="C00182_ext" name="Glycogen_ext" boundaryCondition="true" compartment="External_Species"/>
      </listOfSpecies>
      <listOfReactions>
         <reaction id="CA0008" name="CA0008" reversible="true">
            <listOfReactants>
               <speciesReference species="C05435_cyt" stoichiometry="1"/>
            </listOfReactants>
            <listOfProducts>
               <speciesReference species="C02094_cyt" stoichiometry="1"/>
            </listOfProducts>
         </reaction>
         <reaction id="GL0020" name="GL0020" reversible="false">
            <listOfReactants>
               <speciesReference species="C03692_DGDG_cyt" stoichiometry="2"/>
            </listOfReactants>
            <listOfProducts>
               <speciesReference species="C06037_DGDG_cyt" stoichiometry="1"/>
               <speciesReference species="C00641_DGDG_cyt" stoichiometry="1"/>
            </listOfProducts>
         </reaction>
         <reaction id="LI0054" name="LI0054" reversible="true">
            <listOfReactants>
               <speciesReference species="C05749_cyt" stoichiometry="1"/>
               <speciesReference species="C00006_cyt" stoichiometry="1"/>
            </listOfReactants>
            <listOfProducts>
               <speciesReference species="C00005_cyt" stoichiometry="1"/>
               <speciesReference species="C05748_cyt" stoichiometry="1"/>
               <speciesReference species="C00080_cyt" stoichiometry="1"/>
            </listOfProducts>
         </reaction>
         <reaction id="RI0009" name="RI0009" reversible="false">
            <listOfReactants>
               <speciesReference species="C00002_cyt" stoichiometry="1"/>
               <speciesReference species="C00061_cyt" stoichiometry="1"/>
            </listOfReactants>
            <listOfProducts>
               <speciesReference species="C00016_cyt" stoichiometry="1"/>
               <speciesReference species="C00013_cyt" stoichiometry="1"/>
            </listOfProducts>
         </reaction>
         <reaction id="AG0008" name="AG0008" reversible="false">
            <listOfReactants>
               <speciesReference species="C00002_cyt" stoichiometry="1"/>
               <speciesReference species="C00025_cyt" stoichiometry="1"/>
            </listOfReactants>
            <listOfProducts>
               <speciesReference species="C03287_cyt" stoichiometry="1"/>
               <speciesReference species="C00008_cyt" stoichiometry="1"/>
            </listOfProducts>
         </reaction>
         <reaction id="IL0017" name="IL0017" reversible="false">
            <listOfReactants>
               <speciesReference species="C04236_cyt" stoichiometry="1"/>
            </listOfReactants>
            <listOfProducts>
               <speciesReference species="C00011_cyt" stoichiometry="1"/>
               <speciesReference species="C00233_cyt" stoichiometry="1"/>
            </listOfProducts>
         </reaction>
         <reaction id="GL0016" name="GL0016" reversible="false">
            <listOfReactants>
               <speciesReference species="C00641_MGDG_cyt" stoichiometry="1"/>
               <speciesReference species="C00029_cyt" stoichiometry="1"/>
            </listOfReactants>
            <listOfProducts>
               <speciesReference species="C04046_MGDG_cyt" stoichiometry="1"/>
               <speciesReference species="C00015_cyt" stoichiometry="1"/>
            </listOfProducts>
         </reaction>
         <reaction id="ST0007" name="ST0007" reversible="false">
            <listOfReactants>
               <speciesReference species="C00009_cyt" stoichiometry="1"/>
               <speciesReference species="C00182_cyt" stoichiometry="1"/>
            </listOfReactants>
            <listOfProducts>
               <speciesReference species="C00182N_cyt" stoichiometry="1"/>
               <speciesReference species="C00103_cyt" stoichiometry="1"/>
            </listOfProducts>
         </reaction>
         <reaction id="TR0038" name="TR0038" reversible="false">
            <listOfReactants>
               <speciesReference species="C00002_cyt" stoichiometry="1"/>
               <speciesReference species="C00001_cyt" stoichiometry="1"/>
               <speciesReference species="C06232_ext" stoichiometry="1"/>
            </listOfReactants>
            <listOfProducts>
               <speciesReference species="C06232_cyt" stoichiometry="1"/>
               <speciesReference species="C00009_cyt" stoichiometry="1"/>
               <speciesReference species="C00008_cyt" stoichiometry="1"/>
            </listOfProducts>
         </reaction>
         <reaction id="AG0044" name="AG0044" reversible="false">
            <listOfReactants>
               <speciesReference species="C00062_cyt" stoichiometry="1"/>
            </listOfReactants>
            <listOfProducts>
               <speciesReference species="C00179_cyt" stoichiometry="1"/>
               <speciesReference species="C00011_cyt" stoichiometry="1"/>
            </listOfProducts>
         </reaction>
         <reaction id="HI0002" name="HI0002" reversible="false">
            <listOfReactants>
               <speciesReference species="C00001_cyt" stoichiometry="1"/>
               <speciesReference species="C02739_cyt" stoichiometry="1"/>
            </listOfReactants>
            <listOfProducts>
               <speciesReference species="C02741_cyt" stoichiometry="1"/>
               <speciesReference species="C00013_cyt" stoichiometry="1"/>
            </listOfProducts>
         </reaction>
         <reaction id="VT0008" name="VT0008" reversible="false">
            <listOfReactants>
               <speciesReference species="C06319_cyt" stoichiometry="1"/>
               <speciesReference species="C00019_cyt" stoichiometry="2"/>
            </listOfReactants>
            <listOfProducts>
               <speciesReference species="C06408_cyt" stoichiometry="1"/>
               <speciesReference species="C00021_cyt" stoichiometry="2"/>
               <speciesReference species="C00011_cyt" stoichiometry="1"/>
            </listOfProducts>
         </reaction>
         <reaction id="PU0015" name="PU0015" reversible="false">
            <listOfReactants>
               <speciesReference species="C00342_cyt" stoichiometry="1"/>
               <speciesReference species="C00008_cyt" stoichiometry="1"/>
            </listOfReactants>
            <listOfProducts>
               <speciesReference species="C00001_cyt" stoichiometry="1"/>
               <speciesReference species="C00343_cyt" stoichiometry="1"/>
               <speciesReference species="C00206_cyt" stoichiometry="1"/>
            </listOfProducts>
         </reaction>
         <reaction id="AG0038" name="AG0038" reversible="false">
            <listOfReactants>
               <speciesReference species="C00001_cyt" stoichiometry="1"/>
               <speciesReference species="C00086_cyt" stoichiometry="1"/>
            </listOfReactants>
            <listOfProducts>
               <speciesReference species="C00011_cyt" stoichiometry="1"/>
               <speciesReference species="C00014_cyt" stoichiometry="2"/>
            </listOfProducts>
         </reaction>
         <reaction id="ST0014" name="ST0014" reversible="false">
            <listOfReactants>
               <speciesReference species="C00002_cyt" stoichiometry="2"/>
               <speciesReference species="C00062_cyt" stoichiometry="1"/>
               <speciesReference species="E10N_cyt" stoichiometry="1"/>
               <speciesReference species="C00049_cyt" stoichiometry="1"/>
            </listOfReactants>
            <listOfProducts>
               <speciesReference species="E10_cyt" stoichiometry="1"/>
               <speciesReference species="C00009_cyt" stoichiometry="2"/>
               <speciesReference species="C00008_cyt" stoichiometry="2"/>
            </listOfProducts>
         </reaction>
         <reaction id="PY0011" name="PY0011" reversible="true">
            <listOfReactants>
               <speciesReference species="C00002_cyt" stoichiometry="1"/>
               <speciesReference species="C00055_cyt" stoichiometry="1"/>
            </listOfReactants>
            <listOfProducts>
               <speciesReference species="C00112_cyt" stoichiometry="1"/>
               <speciesReference species="C00008_cyt" stoichiometry="1"/>
            </listOfProducts>
         </reaction>
         <reaction id="PG0010" name="PG0010" reversible="true">
            <listOfReactants>
               <speciesReference species="C00025_cyt" stoichiometry="1"/>
            </listOfReactants>
            <listOfProducts>
               <speciesReference species="C00217_cyt" stoichiometry="1"/>
            </listOfProducts>
         </reaction>
         <reaction id="NI0006" name="NI0006" reversible="false">
            <listOfReactants>
               <speciesReference species="C00002_cyt" stoichiometry="1"/>
               <speciesReference species="C00001_cyt" stoichiometry="1"/>
               <speciesReference species="C00857_cyt" stoichiometry="1"/>
               <speciesReference species="C00064_cyt" stoichiometry="1"/>
            </listOfReactants>
            <listOfProducts>
               <speciesReference species="C00025_cyt" stoichiometry="1"/>
               <speciesReference species="C00003_cyt" stoichiometry="1"/>
               <speciesReference species="C00013_cyt" stoichiometry="1"/>
               <speciesReference species="C00020_cyt" stoichiometry="1"/>
            </listOfProducts>
         </reaction>
         <reaction id="TR0018" name="TR0018" reversible="false">
            <listOfReactants>
               <speciesReference species="C00002_cyt" stoichiometry="1"/>
               <speciesReference species="C00001_cyt" stoichiometry="1"/>
               <speciesReference species="C00059_ext" stoichiometry="1"/>
            </listOfReactants>
            <listOfProducts>
               <speciesReference species="C00059_cyt" stoichiometry="1"/>
               <speciesReference species="C00009_cyt" stoichiometry="1"/>
               <speciesReference species="C00008_cyt" stoichiometry="1"/>
            </listOfProducts>
         </reaction>
         <reaction id="LI0050" name="LI0050" reversible="true">
            <listOfReactants>
               <speciesReference species="C04688_cyt" stoichiometry="1"/>
            </listOfReactants>
            <listOfProducts>
               <speciesReference species="C00001_cyt" stoichiometry="1"/>
               <speciesReference species="C05760_cyt" stoichiometry="1"/>
            </listOfProducts>
         </reaction>
         <reaction id="AL0009" name="AL0009" reversible="false">
            <listOfReactants>
               <speciesReference species="C03340_cyt" stoichiometry="1"/>
               <speciesReference species="C00005_cyt" stoichiometry="1"/>
               <speciesReference species="C00080_cyt" stoichiometry="1"/>
            </listOfReactants>
            <listOfProducts>
               <speciesReference species="C00006_cyt" stoichiometry="1"/>
               <speciesReference species="C03972_cyt" stoichiometry="1"/>
            </listOfProducts>
         </reaction>
         <reaction id="TR0023" name="TR0023" reversible="false">
            <listOfReactants>
               <speciesReference species="C00002_cyt" stoichiometry="1"/>
               <speciesReference species="C00001_cyt" stoichiometry="1"/>
               <speciesReference species="C00034_ext" stoichiometry="1"/>
            </listOfReactants>
            <listOfProducts>
               <speciesReference species="C00009_cyt" stoichiometry="1"/>
               <speciesReference species="C00034_cyt" stoichiometry="1"/>
               <speciesReference species="C00008_cyt" stoichiometry="1"/>
            </listOfProducts>
         </reaction>
         <reaction id="GL0003" name="GL0003" reversible="false">
            <listOfReactants>
               <speciesReference species="C00093_cyt" stoichiometry="1.3747"/>
               <speciesReference species="C04088_cyt" stoichiometry="0.0343"/>
               <speciesReference species="E17_cyt" stoichiometry="0.0228"/>
               <speciesReference species="C05764_cyt" stoichiometry="1.5612"/>
               <speciesReference species="C16520_cyt" stoichiometry="0.1804"/>
               <speciesReference species="C16160_cyt" stoichiometry="0.5331"/>
               <speciesReference species="C16161_cyt" stoichiometry="0.0165"/>
               <speciesReference species="C01203_cyt" stoichiometry="0.4011"/>
            </listOfReactants>
            <listOfProducts>
               <speciesReference species="C00229_cyt" stoichiometry="2.7494"/>
               <speciesReference species="C00416_SQDG_cyt" stoichiometry="1"/>
            </listOfProducts>
         </reaction>
         <reaction id="AG0043" name="AG0043" reversible="false">
            <listOfReactants>
               <speciesReference species="C05946_cyt" stoichiometry="1"/>
            </listOfReactants>
            <listOfProducts>
               <speciesReference species="C00048_cyt" stoichiometry="1"/>
               <speciesReference species="C00022_cyt" stoichiometry="1"/>
            </listOfProducts>
         </reaction>
         <reaction id="TR0006" name="TR0006" reversible="false">
            <listOfReactants>
               <speciesReference species="C00288_ext" stoichiometry="1"/>
               <speciesReference species="C01330_ext" stoichiometry="1"/>
            </listOfReactants>
            <listOfProducts>
               <speciesReference species="C01330_cyt" stoichiometry="1"/>
               <speciesReference species="C00288_cyt" stoichiometry="1"/>
            </listOfProducts>
         </reaction>
         <reaction id="PP0007" name="PP0007" reversible="true">
            <listOfReactants>
               <speciesReference species="C00117_cyt" stoichiometry="1"/>
            </listOfReactants>
            <listOfProducts>
               <speciesReference species="C00199_cyt" stoichiometry="1"/>
            </listOfProducts>
         </reaction>
         <reaction id="CA0010" name="CA0010" reversible="false">
            <listOfReactants>
               <speciesReference species="C00004_cyt" stoichiometry="1"/>
               <speciesReference species="C08591_cyt" stoichiometry="1"/>
               <speciesReference species="C00007_cyt" stoichiometry="1"/>
               <speciesReference species="C00080_cyt" stoichiometry="1"/>
            </listOfReactants>
            <listOfProducts>
               <speciesReference species="C00001_cyt" stoichiometry="1"/>
               <speciesReference species="C00003_cyt" stoichiometry="1"/>
               <speciesReference species="C06098_cyt" stoichiometry="1"/>
            </listOfProducts>
         </reaction>
         <reaction id="RI0004" name="RI0004" reversible="false">
            <listOfReactants>
               <speciesReference species="C01268_cyt" stoichiometry="1"/>
               <speciesReference species="C00005_cyt" stoichiometry="1"/>
               <speciesReference species="C00080_cyt" stoichiometry="1"/>
            </listOfReactants>
            <listOfProducts>
               <speciesReference species="C00006_cyt" stoichiometry="1"/>
               <speciesReference species="C04454_cyt" stoichiometry="1"/>
            </listOfProducts>
         </reaction>
         <reaction id="AA0001" name="AA0001" reversible="true">
            <listOfReactants>
               <speciesReference species="C00079_cyt" stoichiometry="1"/>
               <speciesReference species="C00026_cyt" stoichiometry="1"/>
            </listOfReactants>
            <listOfProducts>
               <speciesReference species="C00025_cyt" stoichiometry="1"/>
               <speciesReference species="C00166_cyt" stoichiometry="1"/>
            </listOfProducts>
         </reaction>
         <reaction id="AG0004" name="AG0004" reversible="false">
            <listOfReactants>
               <speciesReference species="C00002_cyt" stoichiometry="1"/>
               <speciesReference species="C00025_cyt" stoichiometry="1"/>
               <speciesReference species="C00014_cyt" stoichiometry="1"/>
            </listOfReactants>
            <listOfProducts>
               <speciesReference species="C00009_cyt" stoichiometry="1"/>
               <speciesReference species="C00008_cyt" stoichiometry="1"/>
               <speciesReference species="C00064_cyt" stoichiometry="1"/>
            </listOfProducts>
         </reaction>
         <reaction id="PP0010" name="PP0010" reversible="true">
            <listOfReactants>
               <speciesReference species="C00085_cyt" stoichiometry="1"/>
               <speciesReference species="C00118_cyt" stoichiometry="1"/>
            </listOfReactants>
            <listOfProducts>
               <speciesReference species="C00231_cyt" stoichiometry="1"/>
               <speciesReference species="C00279_cyt" stoichiometry="1"/>
            </listOfProducts>
         </reaction>
         <reaction id="PT0034" name="PT0034" reversible="false">
            <listOfReactants>
               <speciesReference species="C00025_cyt" stoichiometry="1"/>
            </listOfReactants>
            <listOfProducts>
               <speciesReference species="C00011_cyt" stoichiometry="1"/>
               <speciesReference species="C00334_cyt" stoichiometry="1"/>
            </listOfProducts>
         </reaction>
         <reaction id="PY0014" name="PY0014" reversible="true">
            <listOfReactants>
               <speciesReference species="C00002_cyt" stoichiometry="1"/>
               <speciesReference species="C00015_cyt" stoichiometry="1"/>
            </listOfReactants>
            <listOfProducts>
               <speciesReference species="C00075_cyt" stoichiometry="1"/>
               <speciesReference species="C00008_cyt" stoichiometry="1"/>
            </listOfProducts>
         </reaction>
         <reaction id="AA0006" name="AA0006" reversible="true">
            <listOfReactants>
               <speciesReference species="C00944_cyt" stoichiometry="1"/>
            </listOfReactants>
            <listOfProducts>
               <speciesReference species="C00001_cyt" stoichiometry="1"/>
               <speciesReference species="C02637_cyt" stoichiometry="1"/>
            </listOfProducts>
         </reaction>
         <reaction id="LI0058" name="LI0058" reversible="true">
            <listOfReactants>
               <speciesReference species="C00006_cyt" stoichiometry="1"/>
               <speciesReference species="C05761_cyt" stoichiometry="1"/>
            </listOfReactants>
            <listOfProducts>
               <speciesReference species="C00005_cyt" stoichiometry="1"/>
               <speciesReference species="C00080_cyt" stoichiometry="1"/>
               <speciesReference species="C05760_cyt" stoichiometry="1"/>
            </listOfProducts>
         </reaction>
         <reaction id="PP0016" name="PP0016" reversible="false">
            <listOfReactants>
               <speciesReference species="C01182_cax" stoichiometry="1"/>
               <speciesReference species="C00007_cax" stoichiometry="1"/>
            </listOfReactants>
            <listOfProducts>
               <speciesReference species="C00197_cax" stoichiometry="1"/>
               <speciesReference species="C00988_cax" stoichiometry="1"/>
            </listOfProducts>
         </reaction>
         <reaction id="TP0005" name="TP0005" reversible="false">
            <listOfReactants>
               <speciesReference species="C00002_cyt" stoichiometry="1"/>
               <speciesReference species="C01081_cyt" stoichiometry="1"/>
            </listOfReactants>
            <listOfProducts>
               <speciesReference species="C00068_cyt" stoichiometry="1"/>
               <speciesReference species="C00008_cyt" stoichiometry="1"/>
            </listOfProducts>
         </reaction>
         <reaction id="GE0011" name="GE0011" reversible="false">
            <listOfReactants>
               <speciesReference species="C00027_cyt" stoichiometry="2"/>
            </listOfReactants>
            <listOfProducts>
               <speciesReference species="C00001_cyt" stoichiometry="2"/>
               <speciesReference species="C00007_cyt" stoichiometry="1"/>
            </listOfProducts>
         </reaction>
         <reaction id="TP0001" name="TP0001" reversible="true">
            <listOfReactants>
               <speciesReference species="C00019_cyt" stoichiometry="1"/>
               <speciesReference species="C03373_cyt" stoichiometry="1"/>
            </listOfReactants>
            <listOfProducts>
               <speciesReference species="C00058_cyt" stoichiometry="1"/>
               <speciesReference species="C04556_cyt" stoichiometry="1"/>
               <speciesReference species="C00073_cyt" stoichiometry="1"/>
               <speciesReference species="C00237_cyt" stoichiometry="1"/>
               <speciesReference species="C05198_cyt" stoichiometry="1"/>
            </listOfProducts>
         </reaction>
         <reaction id="CP0021" name="CP0021" reversible="false">
            <listOfReactants>
               <speciesReference species="C00007_cyt" stoichiometry="1"/>
               <speciesReference species="C00005_cyt" stoichiometry="1"/>
               <speciesReference species="C11830_cyt" stoichiometry="1"/>
               <speciesReference species="C00080_cyt" stoichiometry="1"/>
            </listOfReactants>
            <listOfProducts>
               <speciesReference species="C00001_cyt" stoichiometry="2"/>
               <speciesReference species="C11831_cyt" stoichiometry="1"/>
               <speciesReference species="C00006_cyt" stoichiometry="1"/>
            </listOfProducts>
         </reaction>
         <reaction id="FO0010" name="FO0010" reversible="false">
            <listOfReactants>
               <speciesReference species="C00568_cyt" stoichiometry="1"/>
               <speciesReference species="C01300_cyt" stoichiometry="1"/>
            </listOfReactants>
            <listOfProducts>
               <speciesReference species="C00001_cyt" stoichiometry="1"/>
               <speciesReference species="C00921_cyt" stoichiometry="1"/>
            </listOfProducts>
         </reaction>
         <reaction id="GM0011" name="GM0011" reversible="false">
            <listOfReactants>
               <speciesReference species="C00003_cyt" stoichiometry="1"/>
               <speciesReference species="C00101_cyt" stoichiometry="1"/>
               <speciesReference species="C00037_cyt" stoichiometry="1"/>
            </listOfReactants>
            <listOfProducts>
               <speciesReference species="C00004_cyt" stoichiometry="1"/>
               <speciesReference species="C00143_cyt" stoichiometry="1"/>
               <speciesReference species="C00011_cyt" stoichiometry="1"/>
               <speciesReference species="C00080_cyt" stoichiometry="1"/>
               <speciesReference species="C00014_cyt" stoichiometry="1"/>
            </listOfProducts>
         </reaction>
         <reaction id="AA0013" name="AA0013" reversible="false">
            <listOfReactants>
               <speciesReference species="C00119_cyt" stoichiometry="1"/>
               <speciesReference species="C00108_cyt" stoichiometry="1"/>
            </listOfReactants>
            <listOfProducts>
               <speciesReference species="C04302_cyt" stoichiometry="1"/>
               <speciesReference species="C00013_cyt" stoichiometry="1"/>
            </listOfProducts>
         </reaction>
         <reaction id="VT0017" name="VT0017" reversible="false">
            <listOfReactants>
               <speciesReference species="C00002_cyt" stoichiometry="1"/>
               <speciesReference species="C06505_cyt" stoichiometry="1"/>
               <speciesReference species="C00080_cyt" stoichiometry="1"/>
            </listOfReactants>
            <listOfProducts>
               <speciesReference species="C06506_cyt" stoichiometry="1"/>
               <speciesReference species="C00536_cyt" stoichiometry="1"/>
            </listOfProducts>
         </reaction>
         <reaction id="PC0011" name="PC0011" reversible="false">
            <listOfReactants>
               <speciesReference species="C00002_cyt" stoichiometry="1"/>
               <speciesReference species="C00882_cyt" stoichiometry="1"/>
            </listOfReactants>
            <listOfProducts>
               <speciesReference species="C00010_cyt" stoichiometry="1"/>
               <speciesReference species="C00008_cyt" stoichiometry="1"/>
            </listOfProducts>
         </reaction>
         <reaction id="PP0013" name="PP0013" reversible="false">
            <listOfReactants>
               <speciesReference species="C00011_cax" stoichiometry="1"/>
               <speciesReference species="C01182_cax" stoichiometry="1"/>
               <speciesReference species="C00001_cax" stoichiometry="1"/>
            </listOfReactants>
            <listOfProducts>
               <speciesReference species="C00197_cax" stoichiometry="2"/>
            </listOfProducts>
         </reaction>
         <reaction id="BM0004" name="BM0004" reversible="false">
            <listOfReactants>
               <speciesReference species="E11_cyt" stoichiometry="0.4276"/>
               <speciesReference species="C04932_cyt" stoichiometry="0.4276"/>
            </listOfReactants>
            <listOfProducts>
               <speciesReference species="B4_cyt" stoichiometry="1"/>
            </listOfProducts>
         </reaction>
         <reaction id="VT0020" name="VT0020" reversible="false">
            <listOfReactants>
               <speciesReference species="C00044_cyt" stoichiometry="1"/>
               <speciesReference species="C06509_cyt" stoichiometry="1"/>
            </listOfReactants>
            <listOfProducts>
               <speciesReference species="C00013_cyt" stoichiometry="1"/>
               <speciesReference species="C06510_cyt" stoichiometry="1"/>
            </listOfProducts>
         </reaction>
         <reaction id="TR0003" name="TR0003" reversible="false">
            <listOfReactants>
               <speciesReference species="C00011_cyt" stoichiometry="1"/>
            </listOfReactants>
            <listOfProducts>
               <speciesReference species="C00011_ext" stoichiometry="1"/>
            </listOfProducts>
         </reaction>
         <reaction id="PU0029" name="PU0029" reversible="false">
            <listOfReactants>
               <speciesReference species="C00002_cyt" stoichiometry="1"/>
               <speciesReference species="C03838_cyt" stoichiometry="1"/>
               <speciesReference species="C00058_cyt" stoichiometry="1"/>
            </listOfReactants>
            <listOfProducts>
               <speciesReference species="C04376_cyt" stoichiometry="1"/>
               <speciesReference species="C00009_cyt" stoichiometry="1"/>
               <speciesReference species="C00008_cyt" stoichiometry="1"/>
            </listOfProducts>
         </reaction>
         <reaction id="PT0024" name="PT0024" reversible="false">
            <listOfReactants>
               <speciesReference species="C00006_cyt" stoichiometry="1"/>
               <speciesReference species="C00149_cyt" stoichiometry="1"/>
            </listOfReactants>
            <listOfProducts>
               <speciesReference species="C00005_cyt" stoichiometry="1"/>
               <speciesReference species="C00011_cyt" stoichiometry="1"/>
               <speciesReference species="C00080_cyt" stoichiometry="1"/>
               <speciesReference species="C00022_cyt" stoichiometry="1"/>
            </listOfProducts>
         </reaction>
         <reaction id="PC0004" name="PC0004" reversible="true">
            <listOfReactants>
               <speciesReference species="C00006_cyt" stoichiometry="1"/>
               <speciesReference species="C00522_cyt" stoichiometry="1"/>
            </listOfReactants>
            <listOfProducts>
               <speciesReference species="C00966_cyt" stoichiometry="1"/>
               <speciesReference species="C00005_cyt" stoichiometry="1"/>
               <speciesReference species="C00080_cyt" stoichiometry="1"/>
            </listOfProducts>
         </reaction>
         <reaction id="LI0013" name="LI0013" reversible="false">
            <listOfReactants>
               <speciesReference species="C05755_cyt" stoichiometry="1"/>
               <speciesReference species="C01209_cyt" stoichiometry="1"/>
            </listOfReactants>
            <listOfProducts>
               <speciesReference species="C05756_cyt" stoichiometry="1"/>
               <speciesReference species="C00229_cyt" stoichiometry="1"/>
               <speciesReference species="C00011_cyt" stoichiometry="1"/>
            </listOfProducts>
         </reaction>
         <reaction id="FO0018" name="FO0018" reversible="true">
            <listOfReactants>
               <speciesReference species="C00143_cyt" stoichiometry="1"/>
               <speciesReference species="C00006_cyt" stoichiometry="1"/>
            </listOfReactants>
            <listOfProducts>
               <speciesReference species="C00445_cyt" stoichiometry="1"/>
               <speciesReference species="C00005_cyt" stoichiometry="1"/>
            </listOfProducts>
         </reaction>
         <reaction id="PU0002" name="PU0002" reversible="false">
            <listOfReactants>
               <speciesReference species="C00002_cyt" stoichiometry="1"/>
               <speciesReference species="C03090_cyt" stoichiometry="1"/>
               <speciesReference species="C00037_cyt" stoichiometry="1"/>
            </listOfReactants>
            <listOfProducts>
               <speciesReference species="C00009_cyt" stoichiometry="1"/>
               <speciesReference species="C03838_cyt" stoichiometry="1"/>
               <speciesReference species="C00008_cyt" stoichiometry="1"/>
            </listOfProducts>
         </reaction>
         <reaction id="BM0008" name="BM0008" reversible="false">
            <listOfReactants>
               <speciesReference species="C02483_cyt" stoichiometry="0.001"/>
               <speciesReference species="C08592_cyt" stoichiometry="0.098"/>
               <speciesReference species="C14151_cyt" stoichiometry="0.009"/>
               <speciesReference species="C02477_cyt" stoichiometry="0.01"/>
               <speciesReference species="C06098_cyt" stoichiometry="0.113"/>
               <speciesReference species="C05306_cyt" stoichiometry="0.827"/>
               <speciesReference species="C14152_cyt" stoichiometry="0.001"/>
               <speciesReference species="C02094_cyt" stoichiometry="0.134"/>
               <speciesReference species="C05435_cyt" stoichiometry="0.063"/>
               <speciesReference species="C02059_cyt" stoichiometry="0.067"/>
            </listOfReactants>
            <listOfProducts>
               <speciesReference species="B8_cyt" stoichiometry="1"/>
            </listOfProducts>
         </reaction>
         <reaction id="TR0026" name="TR0026" reversible="false">
            <listOfReactants>
               <speciesReference species="C00002_cyt" stoichiometry="1"/>
               <speciesReference species="C00001_cyt" stoichiometry="1"/>
               <speciesReference species="C00038_ext" stoichiometry="1"/>
            </listOfReactants>
            <listOfProducts>
               <speciesReference species="C00038_cyt" stoichiometry="1"/>
               <speciesReference species="C00009_cyt" stoichiometry="1"/>
               <speciesReference species="C00008_cyt" stoichiometry="1"/>
            </listOfProducts>
         </reaction>
         <reaction id="PP0024" name="PP0024" reversible="false">
            <listOfReactants>
               <speciesReference species="C00002_cyt" stoichiometry="1"/>
               <speciesReference species="C05382_cyt" stoichiometry="1"/>
            </listOfReactants>
            <listOfProducts>
               <speciesReference species="C00447_cyt" stoichiometry="1"/>
               <speciesReference species="C00008_cyt" stoichiometry="1"/>
            </listOfProducts>
         </reaction>
         <reaction id="AG0015" name="AG0015" reversible="false">
            <listOfReactants>
               <speciesReference species="C03912_cyt" stoichiometry="1"/>
               <speciesReference species="C00005_cyt" stoichiometry="1"/>
               <speciesReference species="C00080_cyt" stoichiometry="1"/>
            </listOfReactants>
            <listOfProducts>
               <speciesReference species="C00006_cyt" stoichiometry="1"/>
               <speciesReference species="C00148_cyt" stoichiometry="1"/>
            </listOfProducts>
         </reaction>
         <reaction id="VT0013" name="VT0013" reversible="false">
            <listOfReactants>
               <speciesReference species="C00002_cyt" stoichiometry="2"/>
               <speciesReference species="C00001_cyt" stoichiometry="2"/>
               <speciesReference species="C06399_cyt" stoichiometry="1"/>
               <speciesReference species="C00064_cyt" stoichiometry="2"/>
            </listOfReactants>
            <listOfProducts>
               <speciesReference species="C00025_cyt" stoichiometry="2"/>
               <speciesReference species="C00009_cyt" stoichiometry="2"/>
               <speciesReference species="C06503_cyt" stoichiometry="1"/>
               <speciesReference species="C00008_cyt" stoichiometry="2"/>
            </listOfProducts>
         </reaction>
         <reaction id="LI0039" name="LI0039" reversible="true">
            <listOfReactants>
               <speciesReference species="C00006_cyt" stoichiometry="1"/>
               <speciesReference species="C04633_cyt" stoichiometry="1"/>
            </listOfReactants>
            <listOfProducts>
               <speciesReference species="C00005_cyt" stoichiometry="1"/>
               <speciesReference species="C05762_cyt" stoichiometry="1"/>
               <speciesReference species="C00080_cyt" stoichiometry="1"/>
            </listOfProducts>
         </reaction>
         <reaction id="GL0006" name="GL0006" reversible="false">
            <listOfReactants>
               <speciesReference species="C00001_cyt" stoichiometry="1"/>
               <speciesReference species="C00416_DGDG_cyt" stoichiometry="1"/>
            </listOfReactants>
            <listOfProducts>
               <speciesReference species="C00009_cyt" stoichiometry="1"/>
               <speciesReference species="C00641_DGDG_cyt" stoichiometry="1"/>
            </listOfProducts>
         </reaction>
         <reaction id="QT0018" name="QT0018" reversible="false">
            <listOfReactants>
               <speciesReference species="C00001_cyt" stoichiometry="1"/>
               <speciesReference species="C15547_cyt" stoichiometry="1"/>
            </listOfReactants>
            <listOfProducts>
               <speciesReference species="C00010_cyt" stoichiometry="1"/>
               <speciesReference species="C03657_cyt" stoichiometry="1"/>
            </listOfProducts>
         </reaction>
         <reaction id="PU0001" name="PU0001" reversible="false">
            <listOfReactants>
               <speciesReference species="C00001_cyt" stoichiometry="1"/>
               <speciesReference species="C00119_cyt" stoichiometry="1"/>
               <speciesReference species="C00064_cyt" stoichiometry="1"/>
            </listOfReactants>
            <listOfProducts>
               <speciesReference species="C00025_cyt" stoichiometry="1"/>
               <speciesReference species="C03090_cyt" stoichiometry="1"/>
               <speciesReference species="C00013_cyt" stoichiometry="1"/>
            </listOfProducts>
         </reaction>
         <reaction id="ST0004" name="ST0004" reversible="false">
            <listOfReactants>
               <speciesReference species="C00718_cyt" stoichiometry="1"/>
               <speciesReference species="C00182N_cyt" stoichiometry="1"/>
            </listOfReactants>
            <listOfProducts>
               <speciesReference species="C00182_cyt" stoichiometry="1"/>
            </listOfProducts>
         </reaction>
         <reaction id="PP0020" name="PP0020" reversible="false">
            <listOfReactants>
               <speciesReference species="C00085_cyt" stoichiometry="1"/>
               <speciesReference species="C00009_cyt" stoichiometry="1"/>
            </listOfReactants>
            <listOfProducts>
               <speciesReference species="C00001_cyt" stoichiometry="1"/>
               <speciesReference species="C00279_cyt" stoichiometry="1"/>
               <speciesReference species="C00227_cyt" stoichiometry="1"/>
            </listOfProducts>
         </reaction>
         <reaction id="LI0017" name="LI0017" reversible="false">
            <listOfReactants>
               <speciesReference species="C01209_cyt" stoichiometry="1"/>
               <speciesReference species="C05761_cyt" stoichiometry="1"/>
            </listOfReactants>
            <listOfProducts>
               <speciesReference species="C00229_cyt" stoichiometry="1"/>
               <speciesReference species="C00011_cyt" stoichiometry="1"/>
               <speciesReference species="C05762_cyt" stoichiometry="1"/>
            </listOfProducts>
         </reaction>
         <reaction id="PC0008" name="PC0008" reversible="false">
            <listOfReactants>
               <speciesReference species="C00002_cyt" stoichiometry="1"/>
               <speciesReference species="C03492_cyt" stoichiometry="1"/>
               <speciesReference species="C00097_cyt" stoichiometry="1"/>
            </listOfReactants>
            <listOfProducts>
               <speciesReference species="C04352_cyt" stoichiometry="1"/>
               <speciesReference species="C00013_cyt" stoichiometry="1"/>
               <speciesReference species="C00020_cyt" stoichiometry="1"/>
            </listOfProducts>
         </reaction>
         <reaction id="PU0011" name="PU0011" reversible="false">
            <listOfReactants>
               <speciesReference species="C00234_cyt" stoichiometry="1"/>
               <speciesReference species="C04677_cyt" stoichiometry="1"/>
            </listOfReactants>
            <listOfProducts>
               <speciesReference species="C04734_cyt" stoichiometry="1"/>
               <speciesReference species="C00101_cyt" stoichiometry="1"/>
            </listOfProducts>
         </reaction>
         <reaction id="PU0005" name="PU0005" reversible="false">
            <listOfReactants>
               <speciesReference species="C00002_cyt" stoichiometry="1"/>
               <speciesReference species="C00001_cyt" stoichiometry="1"/>
               <speciesReference species="C04376_cyt" stoichiometry="1"/>
               <speciesReference species="C00064_cyt" stoichiometry="1"/>
            </listOfReactants>
            <listOfProducts>
               <speciesReference species="C00025_cyt" stoichiometry="1"/>
               <speciesReference species="C04640_cyt" stoichiometry="1"/>
               <speciesReference species="C00009_cyt" stoichiometry="1"/>
               <speciesReference species="C00008_cyt" stoichiometry="1"/>
            </listOfProducts>
         </reaction>
         <reaction id="PR0002" name="PR0002" reversible="false">
            <listOfReactants>
               <speciesReference species="E1_tlm" stoichiometry="1"/>
            </listOfReactants>
            <listOfProducts>
               <speciesReference species="E1_P680_tlm" stoichiometry="1"/>
            </listOfProducts>
         </reaction>
         <reaction id="TR0046" name="TR0046" reversible="false">
            <listOfReactants>
               <speciesReference species="C01468_cyt" stoichiometry="1"/>
            </listOfReactants>
            <listOfProducts>
               <speciesReference species="C01468_ext" stoichiometry="1"/>
            </listOfProducts>
         </reaction>
         <reaction id="LI0070" name="LI0070" reversible="false">
            <listOfReactants>
               <speciesReference species="C04824_cyt" stoichiometry="1"/>
               <speciesReference species="C04652_cyt" stoichiometry="1"/>
            </listOfReactants>
            <listOfProducts>
               <speciesReference species="C00015_cyt" stoichiometry="1"/>
               <speciesReference species="C04932_cyt" stoichiometry="1"/>
            </listOfProducts>
         </reaction>
         <reaction id="QT0003" name="QT0003" reversible="true">
            <listOfReactants>
               <speciesReference species="C15883_cyt" stoichiometry="1"/>
            </listOfReactants>
            <listOfProducts>
               <speciesReference species="C02483_cyt" stoichiometry="1"/>
            </listOfProducts>
         </reaction>
         <reaction id="SS0007" name="SS0007" reversible="false">
            <listOfReactants>
               <speciesReference species="C00170_cyt" stoichiometry="1"/>
               <speciesReference species="C00009_cyt" stoichiometry="1"/>
            </listOfReactants>
            <listOfProducts>
               <speciesReference species="C00147_cyt" stoichiometry="1"/>
               <speciesReference species="C04188_cyt" stoichiometry="1"/>
            </listOfProducts>
         </reaction>
         <reaction id="CA0002" name="CA0002" reversible="false">
            <listOfReactants>
               <speciesReference species="C03427_cyt" stoichiometry="1"/>
            </listOfReactants>
            <listOfProducts>
               <speciesReference species="C00013_cyt" stoichiometry="1"/>
               <speciesReference species="C05413_cyt" stoichiometry="1"/>
            </listOfProducts>
         </reaction>
         <reaction id="GL0014" name="GL0014" reversible="false">
            <listOfReactants>
               <speciesReference species="C00029_cyt" stoichiometry="1"/>
               <speciesReference species="C00094_cyt" stoichiometry="1"/>
            </listOfReactants>
            <listOfProducts>
               <speciesReference species="C00001_cyt" stoichiometry="1"/>
               <speciesReference species="C11521_cyt" stoichiometry="1"/>
            </listOfProducts>
         </reaction>
         <reaction id="HI0003" name="HI0003" reversible="false">
            <listOfReactants>
               <speciesReference species="C00001_cyt" stoichiometry="1"/>
               <speciesReference species="C02741_cyt" stoichiometry="1"/>
            </listOfReactants>
            <listOfProducts>
               <speciesReference species="C04896_cyt" stoichiometry="1"/>
            </listOfProducts>
         </reaction>
         <reaction id="PU0007" name="PU0007" reversible="false">
            <listOfReactants>
               <speciesReference species="C00002_cyt" stoichiometry="1"/>
               <speciesReference species="C00288_cyt" stoichiometry="1"/>
               <speciesReference species="C00080_cyt" stoichiometry="1"/>
               <speciesReference species="C03373_cyt" stoichiometry="1"/>
            </listOfReactants>
            <listOfProducts>
               <speciesReference species="C00009_cyt" stoichiometry="1"/>
               <speciesReference species="C00008_cyt" stoichiometry="1"/>
               <speciesReference species="C15667_cyt" stoichiometry="1"/>
            </listOfProducts>
         </reaction>
         <reaction id="AA0012" name="AA0012" reversible="false">
            <listOfReactants>
               <speciesReference species="C00251_cyt" stoichiometry="1"/>
               <speciesReference species="C00014_cyt" stoichiometry="1"/>
            </listOfReactants>
            <listOfProducts>
               <speciesReference species="C00001_cyt" stoichiometry="1"/>
               <speciesReference species="C00108_cyt" stoichiometry="1"/>
               <speciesReference species="C00022_cyt" stoichiometry="1"/>
            </listOfProducts>
         </reaction>
         <reaction id="PG0013" name="PG0013" reversible="false">
            <listOfReactants>
               <speciesReference species="C00002_cyt" stoichiometry="1"/>
               <speciesReference species="C04877_cyt" stoichiometry="1"/>
               <speciesReference species="C00993_cyt" stoichiometry="1"/>
            </listOfReactants>
            <listOfProducts>
               <speciesReference species="C04882_cyt" stoichiometry="1"/>
               <speciesReference species="C00009_cyt" stoichiometry="1"/>
               <speciesReference species="C00008_cyt" stoichiometry="1"/>
            </listOfProducts>
         </reaction>
         <reaction id="FO0015" name="FO0015" reversible="false">
            <listOfReactants>
               <speciesReference species="C00005_cyt" stoichiometry="1"/>
               <speciesReference species="C00415_cyt" stoichiometry="1"/>
               <speciesReference species="C00080_cyt" stoichiometry="1"/>
            </listOfReactants>
            <listOfProducts>
               <speciesReference species="C00006_cyt" stoichiometry="1"/>
               <speciesReference species="C00101_cyt" stoichiometry="1"/>
            </listOfProducts>
         </reaction>
         <reaction id="IL0003" name="IL0003" reversible="false">
            <listOfReactants>
               <speciesReference species="C00109_cyt" stoichiometry="1"/>
               <speciesReference species="C05125_cyt" stoichiometry="1"/>
            </listOfReactants>
            <listOfProducts>
               <speciesReference species="C00068_cyt" stoichiometry="1"/>
               <speciesReference species="C06006_cyt" stoichiometry="1"/>
            </listOfProducts>
         </reaction>
         <reaction id="VS0003" name="VS0003" reversible="true">
            <listOfReactants>
               <speciesReference species="C06055_cyt" stoichiometry="1"/>
               <speciesReference species="C00026_cyt" stoichiometry="1"/>
            </listOfReactants>
            <listOfProducts>
               <speciesReference species="C00025_cyt" stoichiometry="1"/>
               <speciesReference species="C06054_cyt" stoichiometry="1"/>
            </listOfProducts>
         </reaction>
         <reaction id="PT0035" name="PT0035" reversible="false">
            <listOfReactants>
               <speciesReference species="C00026_cyt" stoichiometry="1"/>
            </listOfReactants>
            <listOfProducts>
               <speciesReference species="C00011_cyt" stoichiometry="1"/>
               <speciesReference species="C00232_cyt" stoichiometry="1"/>
            </listOfProducts>
         </reaction>
         <reaction id="LI0007" name="LI0007" reversible="false">
            <listOfReactants>
               <speciesReference species="C05745_cyt" stoichiometry="1"/>
               <speciesReference species="C01209_cyt" stoichiometry="1"/>
            </listOfReactants>
            <listOfProducts>
               <speciesReference species="C00229_cyt" stoichiometry="1"/>
               <speciesReference species="C05746_cyt" stoichiometry="1"/>
               <speciesReference species="C00011_cyt" stoichiometry="1"/>
            </listOfProducts>
         </reaction>
         <reaction id="TP0004" name="TP0004" reversible="false">
            <listOfReactants>
               <speciesReference species="C04327_cyt" stoichiometry="1"/>
               <speciesReference species="C04752_cyt" stoichiometry="1"/>
               <speciesReference species="C00080_cyt" stoichiometry="1"/>
            </listOfReactants>
            <listOfProducts>
               <speciesReference species="C00013_cyt" stoichiometry="1"/>
               <speciesReference species="C01081_cyt" stoichiometry="1"/>
            </listOfProducts>
         </reaction>
         <reaction id="GM0005" name="GM0005" reversible="false">
            <listOfReactants>
               <speciesReference species="C00002_cyt" stoichiometry="1"/>
               <speciesReference species="C00224_cyt" stoichiometry="1"/>
            </listOfReactants>
            <listOfProducts>
               <speciesReference species="C00053_cyt" stoichiometry="1"/>
               <speciesReference species="C00008_cyt" stoichiometry="1"/>
            </listOfProducts>
         </reaction>
         <reaction id="GS0008" name="GS0008" reversible="true">
            <listOfReactants>
               <speciesReference species="C00354_cyt" stoichiometry="1"/>
            </listOfReactants>
            <listOfProducts>
               <speciesReference species="C00111_cyt" stoichiometry="1"/>
               <speciesReference species="C00118_cyt" stoichiometry="1"/>
            </listOfProducts>
         </reaction>
         <reaction id="PT0020" name="PT0020" reversible="false">
            <listOfReactants>
               <speciesReference species="C00042_cyt" stoichiometry="1"/>
               <speciesReference species="C10385_tlm" stoichiometry="1"/>
            </listOfReactants>
            <listOfProducts>
               <speciesReference species="C00122_cyt" stoichiometry="1"/>
               <speciesReference species="C16695_tlm" stoichiometry="1"/>
            </listOfProducts>
         </reaction>
         <reaction id="PG0002" name="PG0002" reversible="true">
            <listOfReactants>
               <speciesReference species="C06156_cyt" stoichiometry="1"/>
            </listOfReactants>
            <listOfProducts>
               <speciesReference species="C00352_cyt" stoichiometry="1"/>
            </listOfProducts>
         </reaction>
         <reaction id="PP0014" name="PP0014" reversible="false">
            <listOfReactants>
               <speciesReference species="C00002_cyt" stoichiometry="1"/>
               <speciesReference species="C00199_cyt" stoichiometry="1"/>
            </listOfReactants>
            <listOfProducts>
               <speciesReference species="C00008_cyt" stoichiometry="1"/>
               <speciesReference species="C01182_cyt" stoichiometry="1"/>
            </listOfProducts>
         </reaction>
         <reaction id="VT0018" name="VT0018" reversible="false">
            <listOfReactants>
               <speciesReference species="C00002_cyt" stoichiometry="4"/>
               <speciesReference species="C00001_cyt" stoichiometry="4"/>
               <speciesReference species="C06506_cyt" stoichiometry="1"/>
               <speciesReference species="C00064_cyt" stoichiometry="4"/>
            </listOfReactants>
            <listOfProducts>
               <speciesReference species="C00025_cyt" stoichiometry="4"/>
               <speciesReference species="C06507_cyt" stoichiometry="1"/>
               <speciesReference species="C00009_cyt" stoichiometry="4"/>
               <speciesReference species="C00008_cyt" stoichiometry="4"/>
            </listOfProducts>
         </reaction>
         <reaction id="PY0024" name="PY0024" reversible="false">
            <listOfReactants>
               <speciesReference species="C00342_cyt" stoichiometry="1"/>
               <speciesReference species="C00112_cyt" stoichiometry="1"/>
            </listOfReactants>
            <listOfProducts>
               <speciesReference species="C00001_cyt" stoichiometry="1"/>
               <speciesReference species="C00343_cyt" stoichiometry="1"/>
               <speciesReference species="C00705_cyt" stoichiometry="1"/>
            </listOfProducts>
         </reaction>
         <reaction id="GS0012" name="GS0012" reversible="false">
            <listOfReactants>
               <speciesReference species="C00003_cyt" stoichiometry="1"/>
               <speciesReference species="C00009_cyt" stoichiometry="1"/>
               <speciesReference species="C00118_cyt" stoichiometry="1"/>
            </listOfReactants>
            <listOfProducts>
               <speciesReference species="C00004_cyt" stoichiometry="1"/>
               <speciesReference species="C00236_cyt" stoichiometry="1"/>
               <speciesReference species="C00080_cyt" stoichiometry="1"/>
            </listOfProducts>
         </reaction>
         <reaction id="GL0019" name="GL0019" reversible="true">
            <listOfReactants>
               <speciesReference species="C04046_DGDG_cyt" stoichiometry="1"/>
            </listOfReactants>
            <listOfProducts>
               <speciesReference species="C03692_DGDG_cyt" stoichiometry="1"/>
            </listOfProducts>
         </reaction>
         <reaction id="CP0001" name="CP0001" reversible="false">
            <listOfReactants>
               <speciesReference species="C00002_cyt" stoichiometry="1"/>
               <speciesReference species="C00025_cyt" stoichiometry="1"/>
               <speciesReference species="C01641_cyt" stoichiometry="1"/>
            </listOfReactants>
            <listOfProducts>
               <speciesReference species="C02987_cyt" stoichiometry="1"/>
               <speciesReference species="C00013_cyt" stoichiometry="1"/>
               <speciesReference species="C00020_cyt" stoichiometry="1"/>
            </listOfProducts>
         </reaction>
         <reaction id="VS0006" name="VS0006" reversible="true">
            <listOfReactants>
               <speciesReference species="C11638_cyt" stoichiometry="1"/>
               <speciesReference species="C11437_cyt" stoichiometry="1"/>
            </listOfReactants>
            <listOfProducts>
               <speciesReference species="C00001_cyt" stoichiometry="2"/>
               <speciesReference species="C00627_cyt" stoichiometry="1"/>
               <speciesReference species="C00009_cyt" stoichiometry="1"/>
            </listOfProducts>
         </reaction>
         <reaction id="GS0006" name="GS0006" reversible="false">
            <listOfReactants>
               <speciesReference species="C00002_cyt" stoichiometry="1"/>
               <speciesReference species="C00085_cyt" stoichiometry="1"/>
            </listOfReactants>
            <listOfProducts>
               <speciesReference species="C00354_cyt" stoichiometry="1"/>
               <speciesReference species="C00008_cyt" stoichiometry="1"/>
            </listOfProducts>
         </reaction>
         <reaction id="PT0017" name="PT0017" reversible="false">
            <listOfReactants>
               <speciesReference species="C00006_cyt" stoichiometry="1"/>
               <speciesReference species="C00311_cyt" stoichiometry="1"/>
            </listOfReactants>
            <listOfProducts>
               <speciesReference species="C00005_cyt" stoichiometry="1"/>
               <speciesReference species="C00011_cyt" stoichiometry="1"/>
               <speciesReference species="C00026_cyt" stoichiometry="1"/>
               <speciesReference species="C00080_cyt" stoichiometry="1"/>
            </listOfProducts>
         </reaction>
         <reaction id="GS0040" name="GS0040" reversible="true">
            <listOfReactants>
               <speciesReference species="C00001_cyt" stoichiometry="1"/>
               <speciesReference species="C00003_cyt" stoichiometry="1"/>
               <speciesReference species="C00577_cyt" stoichiometry="1"/>
            </listOfReactants>
            <listOfProducts>
               <speciesReference species="C00004_cyt" stoichiometry="1"/>
               <speciesReference species="C00258_cyt" stoichiometry="1"/>
               <speciesReference species="C00080_cyt" stoichiometry="1"/>
            </listOfProducts>
         </reaction>
         <reaction id="PG0006" name="PG0006" reversible="true">
            <listOfReactants>
               <speciesReference species="C00006_cyt" stoichiometry="1"/>
               <speciesReference species="C01050_cyt" stoichiometry="1"/>
            </listOfReactants>
            <listOfProducts>
               <speciesReference species="C00005_cyt" stoichiometry="1"/>
               <speciesReference species="C04631_cyt" stoichiometry="1"/>
               <speciesReference species="C00080_cyt" stoichiometry="1"/>
            </listOfProducts>
         </reaction>
         <reaction id="PR0042" name="PR0042" reversible="false">
            <listOfReactants>
               <speciesReference species="QA_P680_tlm" stoichiometry="1"/>
               <speciesReference species="P680_tlm" stoichiometry="1"/>
               <speciesReference species="E1_P680_tlm" stoichiometry="1"/>
            </listOfReactants>
            <listOfProducts>
               <speciesReference species="P680p_tlm" stoichiometry="1"/>
               <speciesReference species="QAn_P680_tlm" stoichiometry="1"/>
            </listOfProducts>
         </reaction>
         <reaction id="GM0026" name="GM0026" reversible="false">
            <listOfReactants>
               <speciesReference species="C00024_cyt" stoichiometry="1"/>
               <speciesReference species="C00263_cyt" stoichiometry="1"/>
            </listOfReactants>
            <listOfProducts>
               <speciesReference species="C00010_cyt" stoichiometry="1"/>
               <speciesReference species="C01077_cyt" stoichiometry="1"/>
            </listOfProducts>
         </reaction>
         <reaction id="PG0016" name="PG0016" reversible="false">
            <listOfReactants>
               <speciesReference species="C00001_cyt" stoichiometry="1"/>
               <speciesReference species="C05898_cyt" stoichiometry="1"/>
            </listOfReactants>
            <listOfProducts>
               <speciesReference species="C00133_cyt" stoichiometry="1"/>
               <speciesReference species="E11_cyt" stoichiometry="1"/>
               <speciesReference species="C04574_cyt" stoichiometry="1"/>
            </listOfProducts>
         </reaction>
         <reaction id="LI0063" name="LI0063" reversible="true">
            <listOfReactants>
               <speciesReference species="C00007_cyt" stoichiometry="1"/>
               <speciesReference species="C00005_cyt" stoichiometry="1"/>
               <speciesReference species="C01203_cyt" stoichiometry="1"/>
               <speciesReference species="C00080_cyt" stoichiometry="1"/>
            </listOfReactants>
            <listOfProducts>
               <speciesReference species="C00001_cyt" stoichiometry="2"/>
               <speciesReference species="C00006_cyt" stoichiometry="1"/>
               <speciesReference species="C16160_cyt" stoichiometry="1"/>
            </listOfProducts>
         </reaction>
         <reaction id="LI0021" name="LI0021" reversible="true">
            <listOfReactants>
               <speciesReference species="C04618_cyt" stoichiometry="1"/>
               <speciesReference species="C00006_cyt" stoichiometry="1"/>
            </listOfReactants>
            <listOfProducts>
               <speciesReference species="C05744_cyt" stoichiometry="1"/>
               <speciesReference species="C00005_cyt" stoichiometry="1"/>
               <speciesReference species="C00080_cyt" stoichiometry="1"/>
            </listOfProducts>
         </reaction>
         <reaction id="AA0009" name="AA0009" reversible="true">
            <listOfReactants>
               <speciesReference species="C03175_cyt" stoichiometry="1"/>
               <speciesReference species="C00074_cyt" stoichiometry="1"/>
            </listOfReactants>
            <listOfProducts>
               <speciesReference species="C01269_cyt" stoichiometry="1"/>
               <speciesReference species="C00009_cyt" stoichiometry="1"/>
            </listOfProducts>
         </reaction>
         <reaction id="TE0004" name="TE0004" reversible="false">
            <listOfReactants>
               <speciesReference species="C00002_cyt" stoichiometry="1"/>
               <speciesReference species="C11435_cyt" stoichiometry="1"/>
            </listOfReactants>
            <listOfProducts>
               <speciesReference species="C00008_cyt" stoichiometry="1"/>
               <speciesReference species="C11436_cyt" stoichiometry="1"/>
            </listOfProducts>
         </reaction>
         <reaction id="GE0008" name="GE0008" reversible="true">
            <listOfReactants>
               <speciesReference species="C00002_cyt" stoichiometry="1"/>
               <speciesReference species="C00009_cyt" stoichiometry="1"/>
            </listOfReactants>
            <listOfProducts>
               <speciesReference species="C00013_cyt" stoichiometry="1"/>
               <speciesReference species="C00008_cyt" stoichiometry="1"/>
            </listOfProducts>
         </reaction>
         <reaction id="GM0018" name="GM0018" reversible="false">
            <listOfReactants>
               <speciesReference species="C00002_cyt" stoichiometry="1"/>
               <speciesReference species="C00258_cyt" stoichiometry="1"/>
            </listOfReactants>
            <listOfProducts>
               <speciesReference species="C00008_cyt" stoichiometry="1"/>
               <speciesReference species="C00631_cyt" stoichiometry="1"/>
            </listOfProducts>
         </reaction>
         <reaction id="PC0010" name="PC0010" reversible="false">
            <listOfReactants>
               <speciesReference species="C00002_cyt" stoichiometry="1"/>
               <speciesReference species="C01134_cyt" stoichiometry="1"/>
            </listOfReactants>
            <listOfProducts>
               <speciesReference species="C00013_cyt" stoichiometry="1"/>
               <speciesReference species="C00882_cyt" stoichiometry="1"/>
            </listOfProducts>
         </reaction>
         <reaction id="AL0012" name="AL0012" reversible="false">
            <listOfReactants>
               <speciesReference species="C00680_cyt" stoichiometry="1"/>
            </listOfReactants>
            <listOfProducts>
               <speciesReference species="C00047_cyt" stoichiometry="1"/>
               <speciesReference species="C00011_cyt" stoichiometry="1"/>
            </listOfProducts>
         </reaction>
         <reaction id="LI0066" name="LI0066" reversible="true">
            <listOfReactants>
               <speciesReference species="C00007_cyt" stoichiometry="1"/>
               <speciesReference species="C00005_cyt" stoichiometry="1"/>
               <speciesReference species="C16161_cyt" stoichiometry="1"/>
               <speciesReference species="C00080_cyt" stoichiometry="1"/>
            </listOfReactants>
            <listOfProducts>
               <speciesReference species="C00001_cyt" stoichiometry="2"/>
               <speciesReference species="E36_cyt" stoichiometry="1"/>
               <speciesReference species="C00006_cyt" stoichiometry="1"/>
            </listOfProducts>
         </reaction>
         <reaction id="TR0002" name="TR0002" reversible="true">
            <listOfReactants>
               <speciesReference species="C00007_ext" stoichiometry="1"/>
            </listOfReactants>
            <listOfProducts>
               <speciesReference species="C00007_cyt" stoichiometry="1"/>
            </listOfProducts>
         </reaction>
         <reaction id="LI0011" name="LI0011" reversible="false">
            <listOfReactants>
               <speciesReference species="C01209_cyt" stoichiometry="1"/>
               <speciesReference species="C05752_cyt" stoichiometry="1"/>
            </listOfReactants>
            <listOfProducts>
               <speciesReference species="C00229_cyt" stoichiometry="1"/>
               <speciesReference species="C00011_cyt" stoichiometry="1"/>
               <speciesReference species="C05753_cyt" stoichiometry="1"/>
            </listOfProducts>
         </reaction>
         <reaction id="AA0017" name="AA0017" reversible="false">
            <listOfReactants>
               <speciesReference species="C03506_cyt" stoichiometry="1"/>
               <speciesReference species="C00065_cyt" stoichiometry="1"/>
            </listOfReactants>
            <listOfProducts>
               <speciesReference species="C00001_cyt" stoichiometry="1"/>
               <speciesReference species="C00078_cyt" stoichiometry="1"/>
               <speciesReference species="C00118_cyt" stoichiometry="1"/>
            </listOfProducts>
         </reaction>
         <reaction id="TR0044" name="TR0044" reversible="false">
            <listOfReactants>
               <speciesReference species="E19_cyt" stoichiometry="1"/>
            </listOfReactants>
            <listOfProducts>
               <speciesReference species="E19_ext" stoichiometry="1"/>
            </listOfProducts>
         </reaction>
         <reaction id="AL0005" name="AL0005" reversible="false">
            <listOfReactants>
               <speciesReference species="C00441_cyt" stoichiometry="1"/>
               <speciesReference species="C00005_cyt" stoichiometry="1"/>
               <speciesReference species="C00080_cyt" stoichiometry="1"/>
            </listOfReactants>
            <listOfProducts>
               <speciesReference species="C00006_cyt" stoichiometry="1"/>
               <speciesReference species="C00263_cyt" stoichiometry="1"/>
            </listOfProducts>
         </reaction>
         <reaction id="AL0004" name="AL0004" reversible="false">
            <listOfReactants>
               <speciesReference species="C00002_cyt" stoichiometry="1"/>
               <speciesReference species="C00263_cyt" stoichiometry="1"/>
            </listOfReactants>
            <listOfProducts>
               <speciesReference species="C01102_cyt" stoichiometry="1"/>
               <speciesReference species="C00008_cyt" stoichiometry="1"/>
            </listOfProducts>
         </reaction>
         <reaction id="QT0004" name="QT0004" reversible="false">
            <listOfReactants>
               <speciesReference species="C02483_cyt" stoichiometry="1"/>
               <speciesReference species="C00019_cyt" stoichiometry="1"/>
            </listOfReactants>
            <listOfProducts>
               <speciesReference species="C02477_cyt" stoichiometry="1"/>
               <speciesReference species="C00021_cyt" stoichiometry="1"/>
            </listOfProducts>
         </reaction>
         <reaction id="HE0003" name="HE0003" reversible="true">
            <listOfReactants>
               <speciesReference species="C00001_cyt" stoichiometry="1"/>
               <speciesReference species="C15672_cyt" stoichiometry="1"/>
            </listOfReactants>
            <listOfProducts>
               <speciesReference species="C15670_cyt" stoichiometry="1"/>
               <speciesReference species="C00080_cyt" stoichiometry="4"/>
            </listOfProducts>
         </reaction>
         <reaction id="PT0013" name="PT0013" reversible="false">
            <listOfReactants>
               <speciesReference species="C00002_cyt" stoichiometry="1"/>
               <speciesReference species="C00001_cyt" stoichiometry="1"/>
               <speciesReference species="C00022_cyt" stoichiometry="1"/>
            </listOfReactants>
            <listOfProducts>
               <speciesReference species="C00009_cyt" stoichiometry="1"/>
               <speciesReference species="C00020_cyt" stoichiometry="1"/>
               <speciesReference species="C00074_cyt" stoichiometry="1"/>
            </listOfProducts>
         </reaction>
         <reaction id="PG0008" name="PG0008" reversible="false">
            <listOfReactants>
               <speciesReference species="C00002_cyt" stoichiometry="1"/>
               <speciesReference species="C00217_cyt" stoichiometry="1"/>
               <speciesReference species="C01212_cyt" stoichiometry="1"/>
            </listOfReactants>
            <listOfProducts>
               <speciesReference species="C00009_cyt" stoichiometry="1"/>
               <speciesReference species="C00692_cyt" stoichiometry="1"/>
               <speciesReference species="C00008_cyt" stoichiometry="1"/>
            </listOfProducts>
         </reaction>
         <reaction id="RI0002" name="RI0002" reversible="false">
            <listOfReactants>
               <speciesReference species="C00001_cyt" stoichiometry="1"/>
               <speciesReference species="C01304_cyt" stoichiometry="1"/>
            </listOfReactants>
            <listOfProducts>
               <speciesReference species="C01268_cyt" stoichiometry="1"/>
               <speciesReference species="C00014_cyt" stoichiometry="1"/>
            </listOfProducts>
         </reaction>
         <reaction id="TR0039" name="TR0039" reversible="false">
            <listOfReactants>
               <speciesReference species="C00002_cyt" stoichiometry="1"/>
               <speciesReference species="C00001_cyt" stoichiometry="1"/>
               <speciesReference species="C14819_ext" stoichiometry="1"/>
            </listOfReactants>
            <listOfProducts>
               <speciesReference species="C14819_cyt" stoichiometry="1"/>
               <speciesReference species="C00009_cyt" stoichiometry="1"/>
               <speciesReference species="C00008_cyt" stoichiometry="1"/>
            </listOfProducts>
         </reaction>
         <reaction id="PG0018" name="PG0018" reversible="false">
            <listOfReactants>
               <speciesReference species="C00001_cyt" stoichiometry="1"/>
               <speciesReference species="C04574_cyt" stoichiometry="1"/>
            </listOfReactants>
            <listOfProducts>
               <speciesReference species="C00009_cyt" stoichiometry="1"/>
               <speciesReference species="C17556_cyt" stoichiometry="1"/>
            </listOfProducts>
         </reaction>
         <reaction id="HI0008" name="HI0008" reversible="true">
            <listOfReactants>
               <speciesReference species="C01100_cyt" stoichiometry="1"/>
               <speciesReference species="C00026_cyt" stoichiometry="1"/>
            </listOfReactants>
            <listOfProducts>
               <speciesReference species="C00025_cyt" stoichiometry="1"/>
               <speciesReference species="C01267_cyt" stoichiometry="1"/>
            </listOfProducts>
         </reaction>
         <reaction id="CP0006" name="CP0006" reversible="false">
            <listOfReactants>
               <speciesReference species="C01024_cyt" stoichiometry="1"/>
            </listOfReactants>
            <listOfProducts>
               <speciesReference species="C00001_cyt" stoichiometry="1"/>
               <speciesReference species="C01051_cyt" stoichiometry="1"/>
            </listOfProducts>
         </reaction>
         <reaction id="GM0032" name="GM0032" reversible="false">
            <listOfReactants>
               <speciesReference species="C00002_cyt" stoichiometry="1"/>
               <speciesReference species="C00025_cyt" stoichiometry="1"/>
               <speciesReference species="C00097_cyt" stoichiometry="1"/>
            </listOfReactants>
            <listOfProducts>
               <speciesReference species="C00669_cyt" stoichiometry="1"/>
               <speciesReference species="C00009_cyt" stoichiometry="1"/>
               <speciesReference species="C00008_cyt" stoichiometry="1"/>
            </listOfProducts>
         </reaction>
         <reaction id="NI0001" name="NI0001" reversible="false">
            <listOfReactants>
               <speciesReference species="C00007_cyt" stoichiometry="1"/>
               <speciesReference species="C00049_cyt" stoichiometry="1"/>
            </listOfReactants>
            <listOfProducts>
               <speciesReference species="C00027_cyt" stoichiometry="1"/>
               <speciesReference species="C05840_cyt" stoichiometry="1"/>
            </listOfProducts>
         </reaction>
         <reaction id="CA0007" name="CA0007" reversible="true">
            <listOfReactants>
               <speciesReference species="C05432_cyt" stoichiometry="1"/>
            </listOfReactants>
            <listOfProducts>
               <speciesReference species="C05435_cyt" stoichiometry="1"/>
            </listOfProducts>
         </reaction>
         <reaction id="GM0001" name="GM0001" reversible="false">
            <listOfReactants>
               <speciesReference species="C00024_cyt" stoichiometry="1"/>
               <speciesReference species="C00065_cyt" stoichiometry="1"/>
            </listOfReactants>
            <listOfProducts>
               <speciesReference species="C00010_cyt" stoichiometry="1"/>
               <speciesReference species="C00979_cyt" stoichiometry="1"/>
            </listOfProducts>
         </reaction>
         <reaction id="AG0030" name="AG0030" reversible="false">
            <listOfReactants>
               <speciesReference species="C00088_cyt" stoichiometry="1"/>
               <speciesReference species="C00138_cyt" stoichiometry="6"/>
               <speciesReference species="C00080_cyt" stoichiometry="7"/>
            </listOfReactants>
            <listOfProducts>
               <speciesReference species="C00001_cyt" stoichiometry="2"/>
               <speciesReference species="C00139_cyt" stoichiometry="6"/>
               <speciesReference species="C00014_cyt" stoichiometry="1"/>
            </listOfProducts>
         </reaction>
         <reaction id="FO0007" name="FO0007" reversible="false">
            <listOfReactants>
               <speciesReference species="C00001_cyt" stoichiometry="1"/>
               <speciesReference species="C00266_cyt" stoichiometry="1"/>
               <speciesReference species="C00003_cyt" stoichiometry="1"/>
            </listOfReactants>
            <listOfProducts>
               <speciesReference species="C00004_cyt" stoichiometry="1"/>
               <speciesReference species="C00160_cyt" stoichiometry="1"/>
               <speciesReference species="C00080_cyt" stoichiometry="1"/>
            </listOfProducts>
         </reaction>
         <reaction id="PC0001" name="PC0001" reversible="false">
            <listOfReactants>
               <speciesReference species="C00049_cyt" stoichiometry="1"/>
            </listOfReactants>
            <listOfProducts>
               <speciesReference species="C00099_cyt" stoichiometry="1"/>
               <speciesReference species="C00011_cyt" stoichiometry="1"/>
            </listOfProducts>
         </reaction>
         <reaction id="QT0017" name="QT0017" reversible="false">
            <listOfReactants>
               <speciesReference species="C03160_cyt" stoichiometry="1"/>
            </listOfReactants>
            <listOfProducts>
               <speciesReference species="C00001_cyt" stoichiometry="1"/>
               <speciesReference species="C15547_cyt" stoichiometry="1"/>
            </listOfProducts>
         </reaction>
         <reaction id="GL0007" name="GL0007" reversible="false">
            <listOfReactants>
               <speciesReference species="C00001_cyt" stoichiometry="1"/>
               <speciesReference species="C00416_SQDG_cyt" stoichiometry="1"/>
            </listOfReactants>
            <listOfProducts>
               <speciesReference species="C00009_cyt" stoichiometry="1"/>
               <speciesReference species="C00641_SQDG_cyt" stoichiometry="1"/>
            </listOfProducts>
         </reaction>
         <reaction id="PY0005" name="PY0005" reversible="true">
            <listOfReactants>
               <speciesReference species="C00001_cyt" stoichiometry="1"/>
               <speciesReference species="C00337_cyt" stoichiometry="1"/>
            </listOfReactants>
            <listOfProducts>
               <speciesReference species="C00438_cyt" stoichiometry="1"/>
            </listOfProducts>
         </reaction>
         <reaction id="TR0055" name="TR0055" reversible="true">
            <listOfReactants>
               <speciesReference species="C00007_tll" stoichiometry="1"/>
            </listOfReactants>
            <listOfProducts>
               <speciesReference species="C00007_cyt" stoichiometry="1"/>
            </listOfProducts>
         </reaction>
         <reaction id="QT0014" name="QT0014" reversible="false">
            <listOfReactants>
               <speciesReference species="C16519_cyt" stoichiometry="1"/>
            </listOfReactants>
            <listOfProducts>
               <speciesReference species="C05817_cyt" stoichiometry="1"/>
               <speciesReference species="C00022_cyt" stoichiometry="1"/>
            </listOfProducts>
         </reaction>
         <reaction id="PR0003" name="PR0003" reversible="false">
            <listOfReactants>
               <speciesReference species="E1_tlm" stoichiometry="1"/>
            </listOfReactants>
            <listOfProducts>
               <speciesReference species="E1_P700_tlm" stoichiometry="1"/>
            </listOfProducts>
         </reaction>
         <reaction id="PU0024" name="PU0024" reversible="true">
            <listOfReactants>
               <speciesReference species="C00001_cyt" stoichiometry="1"/>
               <speciesReference species="C00020_cyt" stoichiometry="1"/>
            </listOfReactants>
            <listOfProducts>
               <speciesReference species="C00009_cyt" stoichiometry="1"/>
               <speciesReference species="C00212_cyt" stoichiometry="1"/>
            </listOfProducts>
         </reaction>
         <reaction id="GE0015" name="GE0015" reversible="true">
            <listOfReactants>
               <speciesReference species="C01342_cyt" stoichiometry="1"/>
            </listOfReactants>
            <listOfProducts>
               <speciesReference species="C00080_cyt" stoichiometry="1"/>
               <speciesReference species="C00014_cyt" stoichiometry="1"/>
            </listOfProducts>
         </reaction>
         <reaction id="GL0011" name="GL0011" reversible="false">
            <listOfReactants>
               <speciesReference species="C00416_PG_cyt" stoichiometry="1"/>
               <speciesReference species="C00063_cyt" stoichiometry="1"/>
            </listOfReactants>
            <listOfProducts>
               <speciesReference species="C00269_PG_cyt" stoichiometry="1"/>
               <speciesReference species="C00013_cyt" stoichiometry="1"/>
            </listOfProducts>
         </reaction>
         <reaction id="LI0019" name="LI0019" reversible="false">
            <listOfReactants>
               <speciesReference species="C05764_cyt" stoichiometry="1"/>
               <speciesReference species="C01209_cyt" stoichiometry="1"/>
            </listOfReactants>
            <listOfProducts>
               <speciesReference species="C00229_cyt" stoichiometry="1"/>
               <speciesReference species="C00011_cyt" stoichiometry="1"/>
               <speciesReference species="C16219_cyt" stoichiometry="1"/>
            </listOfProducts>
         </reaction>
         <reaction id="AG0042" name="AG0042" reversible="true">
            <listOfReactants>
               <speciesReference species="C05947_cyt" stoichiometry="1"/>
               <speciesReference species="C00026_cyt" stoichiometry="1"/>
            </listOfReactants>
            <listOfProducts>
               <speciesReference species="C00025_cyt" stoichiometry="1"/>
               <speciesReference species="C05946_cyt" stoichiometry="1"/>
            </listOfProducts>
         </reaction>
         <reaction id="LI0036" name="LI0036" reversible="true">
            <listOfReactants>
               <speciesReference species="C04688_cyt" stoichiometry="1"/>
               <speciesReference species="C00006_cyt" stoichiometry="1"/>
            </listOfReactants>
            <listOfProducts>
               <speciesReference species="C05759_cyt" stoichiometry="1"/>
               <speciesReference species="C00005_cyt" stoichiometry="1"/>
               <speciesReference species="C00080_cyt" stoichiometry="1"/>
            </listOfProducts>
         </reaction>
         <reaction id="AG0020" name="AG0020" reversible="true">
            <listOfReactants>
               <speciesReference species="C00001_cyt" stoichiometry="1"/>
               <speciesReference species="C03912_cyt" stoichiometry="1"/>
            </listOfReactants>
            <listOfProducts>
               <speciesReference species="C01165_cyt" stoichiometry="1"/>
            </listOfProducts>
         </reaction>
         <reaction id="LI0071" name="LI0071" reversible="false">
            <listOfReactants>
               <speciesReference species="C00001_cyt" stoichiometry="1"/>
               <speciesReference species="C04652_cyt" stoichiometry="1"/>
            </listOfReactants>
            <listOfProducts>
               <speciesReference species="C04824_cyt" stoichiometry="1"/>
               <speciesReference species="C00105_cyt" stoichiometry="1"/>
            </listOfProducts>
         </reaction>
         <reaction id="GM0004" name="GM0004" reversible="false">
            <listOfReactants>
               <speciesReference species="C00002_cyt" stoichiometry="1"/>
               <speciesReference species="C00059_cyt" stoichiometry="1"/>
            </listOfReactants>
            <listOfProducts>
               <speciesReference species="C00224_cyt" stoichiometry="1"/>
               <speciesReference species="C00013_cyt" stoichiometry="1"/>
            </listOfProducts>
         </reaction>
         <reaction id="CP0007" name="CP0007" reversible="false">
            <listOfReactants>
               <speciesReference species="C01051_cyt" stoichiometry="1"/>
            </listOfReactants>
            <listOfProducts>
               <speciesReference species="C03263_cyt" stoichiometry="1"/>
               <speciesReference species="C00011_cyt" stoichiometry="4"/>
            </listOfProducts>
         </reaction>
         <reaction id="GL0017" name="GL0017" reversible="false">
            <listOfReactants>
               <speciesReference species="C00029_cyt" stoichiometry="1"/>
               <speciesReference species="C00641_DGDG_cyt" stoichiometry="1"/>
            </listOfReactants>
            <listOfProducts>
               <speciesReference species="C04046_DGDG_cyt" stoichiometry="1"/>
               <speciesReference species="C00015_cyt" stoichiometry="1"/>
            </listOfProducts>
         </reaction>
         <reaction id="VT0002" name="VT0002" reversible="false">
            <listOfReactants>
               <speciesReference species="C00019_cyt" stoichiometry="1"/>
               <speciesReference species="C02463_cyt" stoichiometry="1"/>
            </listOfReactants>
            <listOfProducts>
               <speciesReference species="C05772_cyt" stoichiometry="1"/>
               <speciesReference species="C00021_cyt" stoichiometry="1"/>
            </listOfProducts>
         </reaction>
         <reaction id="SS0008" name="SS0008" reversible="true">
            <listOfReactants>
               <speciesReference species="C04188_cyt" stoichiometry="1"/>
            </listOfReactants>
            <listOfProducts>
               <speciesReference species="C04582_cyt" stoichiometry="1"/>
            </listOfProducts>
         </reaction>
         <reaction id="PT0001" name="PT0001" reversible="false">
            <listOfReactants>
               <speciesReference species="C00008_cyt" stoichiometry="1"/>
               <speciesReference species="C00074_cyt" stoichiometry="1"/>
            </listOfReactants>
            <listOfProducts>
               <speciesReference species="C00002_cyt" stoichiometry="1"/>
               <speciesReference species="C00022_cyt" stoichiometry="1"/>
            </listOfProducts>
         </reaction>
         <reaction id="PR0006" name="PR0006" reversible="false">
            <listOfReactants>
               <speciesReference species="C00001_cyt" stoichiometry="1"/>
               <speciesReference species="C10385_tlm" stoichiometry="1"/>
               <speciesReference species="C00005_cyt" stoichiometry="1"/>
               <speciesReference species="C00011_cyt" stoichiometry="1"/>
               <speciesReference species="C00080_cyt" stoichiometry="4"/>
            </listOfReactants>
            <listOfProducts>
               <speciesReference species="C00080_tll" stoichiometry="4"/>
               <speciesReference species="C00006_cyt" stoichiometry="1"/>
               <speciesReference species="C16695_tlm" stoichiometry="1"/>
               <speciesReference species="C00288_cyt" stoichiometry="1"/>
            </listOfProducts>
         </reaction>
         <reaction id="PP0001" name="PP0001" reversible="false">
            <listOfReactants>
               <speciesReference species="C00279_cyt" stoichiometry="1"/>
               <speciesReference species="C00111_cyt" stoichiometry="1"/>
            </listOfReactants>
            <listOfProducts>
               <speciesReference species="C00447_cyt" stoichiometry="1"/>
            </listOfProducts>
         </reaction>
         <reaction id="PU0014" name="PU0014" reversible="false">
            <listOfReactants>
               <speciesReference species="C03794_cyt" stoichiometry="1"/>
            </listOfReactants>
            <listOfProducts>
               <speciesReference species="C00122_cyt" stoichiometry="1"/>
               <speciesReference species="C00020_cyt" stoichiometry="1"/>
            </listOfProducts>
         </reaction>
         <reaction id="PP0009" name="PP0009" reversible="true">
            <listOfReactants>
               <speciesReference species="C05382_cyt" stoichiometry="1"/>
               <speciesReference species="C00118_cyt" stoichiometry="1"/>
            </listOfReactants>
            <listOfProducts>
               <speciesReference species="C00231_cyt" stoichiometry="1"/>
               <speciesReference species="C00117_cyt" stoichiometry="1"/>
            </listOfProducts>
         </reaction>
         <reaction id="LI0024" name="LI0024" reversible="true">
            <listOfReactants>
               <speciesReference species="C05747_cyt" stoichiometry="1"/>
               <speciesReference species="C00006_cyt" stoichiometry="1"/>
            </listOfReactants>
            <listOfProducts>
               <speciesReference species="C00005_cyt" stoichiometry="1"/>
               <speciesReference species="C05746_cyt" stoichiometry="1"/>
               <speciesReference species="C00080_cyt" stoichiometry="1"/>
            </listOfProducts>
         </reaction>
         <reaction id="HI0012" name="HI0012" reversible="false">
            <listOfReactants>
               <speciesReference species="C00001_cyt" stoichiometry="1"/>
               <speciesReference species="C00003_cyt" stoichiometry="1"/>
               <speciesReference species="C01929_cyt" stoichiometry="1"/>
            </listOfReactants>
            <listOfProducts>
               <speciesReference species="C00004_cyt" stoichiometry="1"/>
               <speciesReference species="C00135_cyt" stoichiometry="1"/>
               <speciesReference species="C00080_cyt" stoichiometry="1"/>
            </listOfProducts>
         </reaction>
         <reaction id="GM0008" name="GM0008" reversible="false">
            <listOfReactants>
               <speciesReference species="C00094_cyt" stoichiometry="1"/>
               <speciesReference species="C00138_cyt" stoichiometry="6"/>
               <speciesReference species="C00080_cyt" stoichiometry="6"/>
            </listOfReactants>
            <listOfProducts>
               <speciesReference species="C00001_cyt" stoichiometry="3"/>
               <speciesReference species="C00139_cyt" stoichiometry="6"/>
               <speciesReference species="C00283_cyt" stoichiometry="1"/>
            </listOfProducts>
         </reaction>
         <reaction id="PG0004" name="PG0004" reversible="false">
            <listOfReactants>
               <speciesReference species="C04501_cyt" stoichiometry="1"/>
               <speciesReference species="C00075_cyt" stoichiometry="1"/>
            </listOfReactants>
            <listOfProducts>
               <speciesReference species="C00013_cyt" stoichiometry="1"/>
               <speciesReference species="C00043_cyt" stoichiometry="1"/>
            </listOfProducts>
         </reaction>
         <reaction id="PY0020" name="PY0020" reversible="true">
            <listOfReactants>
               <speciesReference species="C00002_cyt" stoichiometry="1"/>
               <speciesReference species="C00364_cyt" stoichiometry="1"/>
            </listOfReactants>
            <listOfProducts>
               <speciesReference species="C00363_cyt" stoichiometry="1"/>
               <speciesReference species="C00008_cyt" stoichiometry="1"/>
            </listOfProducts>
         </reaction>
         <reaction id="PY0026" name="PY0026" reversible="true">
            <listOfReactants>
               <speciesReference species="C00002_cyt" stoichiometry="1"/>
               <speciesReference species="C00363_cyt" stoichiometry="1"/>
            </listOfReactants>
            <listOfProducts>
               <speciesReference species="C00459_cyt" stoichiometry="1"/>
               <speciesReference species="C00008_cyt" stoichiometry="1"/>
            </listOfProducts>
         </reaction>
         <reaction id="GL0002" name="GL0002" reversible="false">
            <listOfReactants>
               <speciesReference species="E36_cyt" stoichiometry="0.0393"/>
               <speciesReference species="C00093_cyt" stoichiometry="1.2954"/>
               <speciesReference species="C04088_cyt" stoichiometry="0.0223"/>
               <speciesReference species="E17_cyt" stoichiometry="0.7253"/>
               <speciesReference species="C05764_cyt" stoichiometry="1.3061"/>
               <speciesReference species="C16520_cyt" stoichiometry="0.0965"/>
               <speciesReference species="C16160_cyt" stoichiometry="0.3334"/>
               <speciesReference species="C16161_cyt" stoichiometry="0.0095"/>
               <speciesReference species="C01203_cyt" stoichiometry="0.0584"/>
            </listOfReactants>
            <listOfProducts>
               <speciesReference species="C00229_cyt" stoichiometry="2.5908"/>
               <speciesReference species="C00416_DGDG_cyt" stoichiometry="1"/>
            </listOfProducts>
         </reaction>
         <reaction id="TE0001" name="TE0001" reversible="false">
            <listOfReactants>
               <speciesReference species="C00022_cyt" stoichiometry="1"/>
               <speciesReference species="C00118_cyt" stoichiometry="1"/>
            </listOfReactants>
            <listOfProducts>
               <speciesReference species="C11437_cyt" stoichiometry="1"/>
               <speciesReference species="C00011_cyt" stoichiometry="1"/>
            </listOfProducts>
         </reaction>
         <reaction id="IL0007" name="IL0007" reversible="false">
            <listOfReactants>
               <speciesReference species="C04039_cyt" stoichiometry="1"/>
            </listOfReactants>
            <listOfProducts>
               <speciesReference species="C00001_cyt" stoichiometry="1"/>
               <speciesReference species="C00141_cyt" stoichiometry="1"/>
            </listOfProducts>
         </reaction>
         <reaction id="VS0004" name="VS0004" reversible="false">
            <listOfReactants>
               <speciesReference species="C00003_cyt" stoichiometry="1"/>
               <speciesReference species="C06055_cyt" stoichiometry="1"/>
            </listOfReactants>
            <listOfProducts>
               <speciesReference species="C00004_cyt" stoichiometry="1"/>
               <speciesReference species="C07335_cyt" stoichiometry="1"/>
               <speciesReference species="C00080_cyt" stoichiometry="1"/>
            </listOfProducts>
         </reaction>
         <reaction id="VT0005" name="VT0005" reversible="false">
            <listOfReactants>
               <speciesReference species="C06407_cyt" stoichiometry="1"/>
               <speciesReference species="C00019_cyt" stoichiometry="1"/>
            </listOfReactants>
            <listOfProducts>
               <speciesReference species="C06416_cyt" stoichiometry="1"/>
               <speciesReference species="C00021_cyt" stoichiometry="1"/>
            </listOfProducts>
         </reaction>
         <reaction id="HI0001" name="HI0001" reversible="false">
            <listOfReactants>
               <speciesReference species="C00002_cyt" stoichiometry="1"/>
               <speciesReference species="C00119_cyt" stoichiometry="1"/>
            </listOfReactants>
            <listOfProducts>
               <speciesReference species="C02739_cyt" stoichiometry="1"/>
               <speciesReference species="C00013_cyt" stoichiometry="1"/>
            </listOfProducts>
         </reaction>
         <reaction id="PU0006" name="PU0006" reversible="false">
            <listOfReactants>
               <speciesReference species="C00002_cyt" stoichiometry="1"/>
               <speciesReference species="C04640_cyt" stoichiometry="1"/>
            </listOfReactants>
            <listOfProducts>
               <speciesReference species="C00009_cyt" stoichiometry="1"/>
               <speciesReference species="C00008_cyt" stoichiometry="1"/>
               <speciesReference species="C03373_cyt" stoichiometry="1"/>
            </listOfProducts>
         </reaction>
         <reaction id="CP0024" name="CP0024" reversible="false">
            <listOfReactants>
               <speciesReference species="C11831_cyt" stoichiometry="1"/>
               <speciesReference species="C00005_cyt" stoichiometry="1"/>
               <speciesReference species="C00080_cyt" stoichiometry="1"/>
            </listOfReactants>
            <listOfProducts>
               <speciesReference species="C00006_cyt" stoichiometry="1"/>
               <speciesReference species="C02880_cyt" stoichiometry="1"/>
            </listOfProducts>
         </reaction>
         <reaction id="CP0011" name="CP0011" reversible="false">
            <listOfReactants>
               <speciesReference species="C00007_cyt" stoichiometry="3"/>
               <speciesReference species="C01079_cyt" stoichiometry="2"/>
            </listOfReactants>
            <listOfProducts>
               <speciesReference species="C00001_cyt" stoichiometry="6"/>
               <speciesReference species="C02191_cyt" stoichiometry="2"/>
            </listOfProducts>
         </reaction>
         <reaction id="VT0021" name="VT0021" reversible="false">
            <listOfReactants>
               <speciesReference species="C03114_cyt" stoichiometry="1"/>
               <speciesReference species="C01185_cyt" stoichiometry="1"/>
            </listOfReactants>
            <listOfProducts>
               <speciesReference species="C00253_cyt" stoichiometry="1"/>
               <speciesReference species="C04778_cyt" stoichiometry="1"/>
               <speciesReference species="C00080_cyt" stoichiometry="1"/>
            </listOfProducts>
         </reaction>
         <reaction id="PY0009" name="PY0009" reversible="true">
            <listOfReactants>
               <speciesReference species="C01103_cyt" stoichiometry="1"/>
               <speciesReference species="C00013_cyt" stoichiometry="1"/>
            </listOfReactants>
            <listOfProducts>
               <speciesReference species="C00295_cyt" stoichiometry="1"/>
               <speciesReference species="C00119_cyt" stoichiometry="1"/>
            </listOfProducts>
         </reaction>
         <reaction id="PC0005" name="PC0005" reversible="false">
            <listOfReactants>
               <speciesReference species="C00002_cyt" stoichiometry="1"/>
               <speciesReference species="C00099_cyt" stoichiometry="1"/>
               <speciesReference species="C00522_cyt" stoichiometry="1"/>
            </listOfReactants>
            <listOfProducts>
               <speciesReference species="C00013_cyt" stoichiometry="1"/>
               <speciesReference species="C00020_cyt" stoichiometry="1"/>
               <speciesReference species="C00864_cyt" stoichiometry="1"/>
            </listOfProducts>
         </reaction>
         <reaction id="LI0046" name="LI0046" reversible="true">
            <listOfReactants>
               <speciesReference species="C05747_cyt" stoichiometry="1"/>
            </listOfReactants>
            <listOfProducts>
               <speciesReference species="C00001_cyt" stoichiometry="1"/>
               <speciesReference species="C05748_cyt" stoichiometry="1"/>
            </listOfProducts>
         </reaction>
         <reaction id="PT0009" name="PT0009" reversible="false">
            <listOfReactants>
               <speciesReference species="C00005_cyt" stoichiometry="1"/>
               <speciesReference species="C00084_cyt" stoichiometry="1"/>
               <speciesReference species="C00080_cyt" stoichiometry="1"/>
            </listOfReactants>
            <listOfProducts>
               <speciesReference species="C00006_cyt" stoichiometry="1"/>
               <speciesReference species="C00469_cyt" stoichiometry="1"/>
            </listOfProducts>
         </reaction>
         <reaction id="TR0041" name="TR0041" reversible="false">
            <listOfReactants>
               <speciesReference species="C00001_cyt" stoichiometry="1"/>
               <speciesReference species="C14818_ext" stoichiometry="1"/>
               <speciesReference species="C00044_cyt" stoichiometry="1"/>
            </listOfReactants>
            <listOfProducts>
               <speciesReference species="C14818_cyt" stoichiometry="1"/>
               <speciesReference species="C00009_cyt" stoichiometry="1"/>
               <speciesReference species="C00035_cyt" stoichiometry="1"/>
            </listOfProducts>
         </reaction>
         <reaction id="GL0015" name="GL0015" reversible="false">
            <listOfReactants>
               <speciesReference species="C11521_cyt" stoichiometry="1"/>
               <speciesReference species="C00641_SQDG_cyt" stoichiometry="1"/>
            </listOfReactants>
            <listOfProducts>
               <speciesReference species="C13508_SQDG_cyt" stoichiometry="1"/>
               <speciesReference species="C00015_cyt" stoichiometry="1"/>
            </listOfProducts>
         </reaction>
         <reaction id="TR0045" name="TR0045" reversible="false">
            <listOfReactants>
               <speciesReference species="C04582_cyt" stoichiometry="1"/>
            </listOfReactants>
            <listOfProducts>
               <speciesReference species="C04582_ext" stoichiometry="1"/>
            </listOfProducts>
         </reaction>
         <reaction id="LI0053" name="LI0053" reversible="true">
            <listOfReactants>
               <speciesReference species="C00006_cyt" stoichiometry="1"/>
               <speciesReference species="C05745_cyt" stoichiometry="1"/>
            </listOfReactants>
            <listOfProducts>
               <speciesReference species="C04246_cyt" stoichiometry="1"/>
               <speciesReference species="C00005_cyt" stoichiometry="1"/>
               <speciesReference species="C00080_cyt" stoichiometry="1"/>
            </listOfProducts>
         </reaction>
         <reaction id="TE0005" name="TE0005" reversible="false">
            <listOfReactants>
               <speciesReference species="C11436_cyt" stoichiometry="1"/>
            </listOfReactants>
            <listOfProducts>
               <speciesReference species="C00055_cyt" stoichiometry="1"/>
               <speciesReference species="C11453_cyt" stoichiometry="1"/>
            </listOfProducts>
         </reaction>
         <reaction id="PG0001" name="PG0001" reversible="true">
            <listOfReactants>
               <speciesReference species="C00085_cyt" stoichiometry="1"/>
               <speciesReference species="C00064_cyt" stoichiometry="1"/>
            </listOfReactants>
            <listOfProducts>
               <speciesReference species="C00025_cyt" stoichiometry="1"/>
               <speciesReference species="C00352_cyt" stoichiometry="1"/>
            </listOfProducts>
         </reaction>
         <reaction id="CP0003" name="CP0003" reversible="true">
            <listOfReactants>
               <speciesReference species="C00430_cyt" stoichiometry="1"/>
            </listOfReactants>
            <listOfProducts>
               <speciesReference species="C03741_cyt" stoichiometry="1"/>
            </listOfProducts>
         </reaction>
         <reaction id="GS0003" name="GS0003" reversible="true">
            <listOfReactants>
               <speciesReference species="C00092_cyt" stoichiometry="1"/>
            </listOfReactants>
            <listOfProducts>
               <speciesReference species="C00085_cyt" stoichiometry="1"/>
            </listOfProducts>
         </reaction>
         <reaction id="IL0004" name="IL0004" reversible="false">
            <listOfReactants>
               <speciesReference species="C00005_cyt" stoichiometry="1"/>
               <speciesReference species="C00900_cyt" stoichiometry="1"/>
               <speciesReference species="C00080_cyt" stoichiometry="1"/>
            </listOfReactants>
            <listOfProducts>
               <speciesReference species="C00006_cyt" stoichiometry="1"/>
               <speciesReference species="C04039_cyt" stoichiometry="1"/>
            </listOfProducts>
         </reaction>
         <reaction id="VS0007" name="VS0007" reversible="true">
            <listOfReactants>
               <speciesReference species="C00627_cyt" stoichiometry="1"/>
               <speciesReference species="C00007_cyt" stoichiometry="1"/>
            </listOfReactants>
            <listOfProducts>
               <speciesReference species="C00027_cyt" stoichiometry="1"/>
               <speciesReference species="C00018_cyt" stoichiometry="1"/>
            </listOfProducts>
         </reaction>
         <reaction id="CP0025" name="CP0025" reversible="false">
            <listOfReactants>
               <speciesReference species="C00005_cyt" stoichiometry="1"/>
               <speciesReference species="C00080_cyt" stoichiometry="1"/>
               <speciesReference species="C02880_cyt" stoichiometry="1"/>
            </listOfReactants>
            <listOfProducts>
               <speciesReference species="C02139_cyt" stoichiometry="1"/>
               <speciesReference species="C00006_cyt" stoichiometry="1"/>
            </listOfProducts>
         </reaction>
         <reaction id="TR0028" name="TR0028" reversible="false">
            <listOfReactants>
               <speciesReference species="C00002_cyt" stoichiometry="1"/>
               <speciesReference species="C00001_cyt" stoichiometry="1"/>
               <speciesReference species="C00175_ext" stoichiometry="1"/>
            </listOfReactants>
            <listOfProducts>
               <speciesReference species="C00009_cyt" stoichiometry="1"/>
               <speciesReference species="C00175_cyt" stoichiometry="1"/>
               <speciesReference species="C00008_cyt" stoichiometry="1"/>
            </listOfProducts>
         </reaction>
         <reaction id="PT0018" name="PT0018" reversible="true">
            <listOfReactants>
               <speciesReference species="C00002_cyt" stoichiometry="1"/>
               <speciesReference species="C00010_cyt" stoichiometry="1"/>
               <speciesReference species="C00042_cyt" stoichiometry="1"/>
            </listOfReactants>
            <listOfProducts>
               <speciesReference species="C00091_cyt" stoichiometry="1"/>
               <speciesReference species="C00009_cyt" stoichiometry="1"/>
               <speciesReference species="C00008_cyt" stoichiometry="1"/>
            </listOfProducts>
         </reaction>
         <reaction id="VT0019" name="VT0019" reversible="false">
            <listOfReactants>
               <speciesReference species="C00002_cyt" stoichiometry="1"/>
               <speciesReference species="C06507_cyt" stoichiometry="1"/>
               <speciesReference species="C04122_cyt" stoichiometry="1"/>
            </listOfReactants>
            <listOfProducts>
               <speciesReference species="C06509_cyt" stoichiometry="1"/>
               <speciesReference species="C00009_cyt" stoichiometry="1"/>
               <speciesReference species="C00008_cyt" stoichiometry="1"/>
            </listOfProducts>
         </reaction>
         <reaction id="BM0002" name="BM0002" reversible="false">
            <listOfReactants>
               <speciesReference species="C00458_cyt" stoichiometry="0.7749"/>
               <speciesReference species="C00459_cyt" stoichiometry="0.8517"/>
               <speciesReference species="C00286_cyt" stoichiometry="0.7772"/>
               <speciesReference species="C00131_cyt" stoichiometry="0.8487"/>
            </listOfReactants>
            <listOfProducts>
               <speciesReference species="C00013_cyt" stoichiometry="3.2525"/>
               <speciesReference species="B2_cyt" stoichiometry="1"/>
            </listOfProducts>
         </reaction>
         <reaction id="HI0007" name="HI0007" reversible="false">
            <listOfReactants>
               <speciesReference species="C04666_cyt" stoichiometry="1"/>
            </listOfReactants>
            <listOfProducts>
               <speciesReference species="C00001_cyt" stoichiometry="1"/>
               <speciesReference species="C01267_cyt" stoichiometry="1"/>
            </listOfProducts>
         </reaction>
         <reaction id="QT0011" name="QT0011" reversible="true">
            <listOfReactants>
               <speciesReference species="C00251_cyt" stoichiometry="1"/>
            </listOfReactants>
            <listOfProducts>
               <speciesReference species="C00885_cyt" stoichiometry="1"/>
            </listOfProducts>
         </reaction>
         <reaction id="AA0020" name="AA0020" reversible="false">
            <listOfReactants>
               <speciesReference species="C00254_cyt" stoichiometry="1"/>
            </listOfReactants>
            <listOfProducts>
               <speciesReference species="C00001_cyt" stoichiometry="1"/>
               <speciesReference species="C00011_cyt" stoichiometry="1"/>
               <speciesReference species="C00166_cyt" stoichiometry="1"/>
            </listOfProducts>
         </reaction>
         <reaction id="PG0005" name="PG0005" reversible="false">
            <listOfReactants>
               <speciesReference species="C00043_cyt" stoichiometry="1"/>
               <speciesReference species="C00074_cyt" stoichiometry="1"/>
            </listOfReactants>
            <listOfProducts>
               <speciesReference species="C00009_cyt" stoichiometry="1"/>
               <speciesReference species="C04631_cyt" stoichiometry="1"/>
            </listOfProducts>
         </reaction>
         <reaction id="GM0017" name="GM0017" reversible="true">
            <listOfReactants>
               <speciesReference species="C00048_cyt" stoichiometry="1"/>
               <speciesReference species="C00065_cyt" stoichiometry="1"/>
            </listOfReactants>
            <listOfProducts>
               <speciesReference species="C00168_cyt" stoichiometry="1"/>
               <speciesReference species="C00037_cyt" stoichiometry="1"/>
            </listOfProducts>
         </reaction>
         <reaction id="PG0014" name="PG0014" reversible="false">
            <listOfReactants>
               <speciesReference species="C04882_cyt" stoichiometry="1"/>
               <speciesReference species="C17556_cyt" stoichiometry="1"/>
            </listOfReactants>
            <listOfProducts>
               <speciesReference species="C05897_cyt" stoichiometry="1"/>
               <speciesReference species="C00105_cyt" stoichiometry="1"/>
            </listOfProducts>
         </reaction>
         <reaction id="AL0016" name="AL0016" reversible="false">
            <listOfReactants>
               <speciesReference species="C00002_cyt" stoichiometry="1"/>
               <speciesReference species="C00188_cyt" stoichiometry="1"/>
            </listOfReactants>
            <listOfProducts>
               <speciesReference species="C12147_cyt" stoichiometry="1"/>
               <speciesReference species="C00008_cyt" stoichiometry="1"/>
            </listOfProducts>
         </reaction>
         <reaction id="RI0008" name="RI0008" reversible="false">
            <listOfReactants>
               <speciesReference species="C00002_cyt" stoichiometry="1"/>
               <speciesReference species="C00255_cyt" stoichiometry="1"/>
            </listOfReactants>
            <listOfProducts>
               <speciesReference species="C00061_cyt" stoichiometry="1"/>
               <speciesReference species="C00008_cyt" stoichiometry="1"/>
            </listOfProducts>
         </reaction>
         <reaction id="LI0062" name="LI0062" reversible="true">
            <listOfReactants>
               <speciesReference species="C04088_cyt" stoichiometry="1"/>
               <speciesReference species="C00007_cyt" stoichiometry="1"/>
               <speciesReference species="C00005_cyt" stoichiometry="1"/>
               <speciesReference species="C00080_cyt" stoichiometry="1"/>
            </listOfReactants>
            <listOfProducts>
               <speciesReference species="C00001_cyt" stoichiometry="2"/>
               <speciesReference species="C00006_cyt" stoichiometry="1"/>
               <speciesReference species="C01203_cyt" stoichiometry="1"/>
            </listOfProducts>
         </reaction>
         <reaction id="TE0011" name="TE0011" reversible="false">
            <listOfReactants>
               <speciesReference species="C00341_cyt" stoichiometry="1"/>
               <speciesReference species="C00129_cyt" stoichiometry="1"/>
            </listOfReactants>
            <listOfProducts>
               <speciesReference species="C00013_cyt" stoichiometry="1"/>
               <speciesReference species="C00448_cyt" stoichiometry="1"/>
            </listOfProducts>
         </reaction>
         <reaction id="AL0013" name="AL0013" reversible="false">
            <listOfReactants>
               <speciesReference species="C00002_cyt" stoichiometry="1"/>
               <speciesReference species="C00001_cyt" stoichiometry="1"/>
               <speciesReference species="C00064_cyt" stoichiometry="1"/>
               <speciesReference species="C00049_cyt" stoichiometry="1"/>
            </listOfReactants>
            <listOfProducts>
               <speciesReference species="C00025_cyt" stoichiometry="1"/>
               <speciesReference species="C00152_cyt" stoichiometry="1"/>
               <speciesReference species="C00013_cyt" stoichiometry="1"/>
               <speciesReference species="C00020_cyt" stoichiometry="1"/>
            </listOfProducts>
         </reaction>
         <reaction id="GL0001" name="GL0001" reversible="false">
            <listOfReactants>
               <speciesReference species="E36_cyt" stoichiometry="0.019"/>
               <speciesReference species="C00093_cyt" stoichiometry="1.2759"/>
               <speciesReference species="C04088_cyt" stoichiometry="0.0034"/>
               <speciesReference species="E17_cyt" stoichiometry="0.6315"/>
               <speciesReference species="C05764_cyt" stoichiometry="1.3302"/>
               <speciesReference species="C16520_cyt" stoichiometry="0.0774"/>
               <speciesReference species="C16160_cyt" stoichiometry="0.4236"/>
               <speciesReference species="C16161_cyt" stoichiometry="0.0032"/>
               <speciesReference species="C01203_cyt" stoichiometry="0.0635"/>
            </listOfReactants>
            <listOfProducts>
               <speciesReference species="C00229_cyt" stoichiometry="2.5518"/>
               <speciesReference species="C00416_MGDG_cyt" stoichiometry="1"/>
            </listOfProducts>
         </reaction>
         <reaction id="LI0001" name="LI0001" reversible="false">
            <listOfReactants>
               <speciesReference species="C00229_cyt" stoichiometry="1"/>
               <speciesReference species="C00024_cyt" stoichiometry="1"/>
            </listOfReactants>
            <listOfProducts>
               <speciesReference species="C00010_cyt" stoichiometry="1"/>
               <speciesReference species="C03939_cyt" stoichiometry="1"/>
            </listOfProducts>
         </reaction>
         <reaction id="PT0036" name="PT0036" reversible="false">
            <listOfReactants>
               <speciesReference species="C00001_cyt" stoichiometry="1"/>
               <speciesReference species="C00006_cyt" stoichiometry="1"/>
               <speciesReference species="C00232_cyt" stoichiometry="1"/>
            </listOfReactants>
            <listOfProducts>
               <speciesReference species="C00042_cyt" stoichiometry="1"/>
               <speciesReference species="C00005_cyt" stoichiometry="1"/>
               <speciesReference species="C00080_cyt" stoichiometry="1"/>
            </listOfProducts>
         </reaction>
         <reaction id="PP0006" name="PP0006" reversible="false">
            <listOfReactants>
               <speciesReference species="C00345_cyt" stoichiometry="1"/>
               <speciesReference species="C00006_cyt" stoichiometry="1"/>
            </listOfReactants>
            <listOfProducts>
               <speciesReference species="C00005_cyt" stoichiometry="1"/>
               <speciesReference species="C00011_cyt" stoichiometry="1"/>
               <speciesReference species="C00080_cyt" stoichiometry="1"/>
               <speciesReference species="C00199_cyt" stoichiometry="1"/>
            </listOfProducts>
         </reaction>
         <reaction id="PU0013" name="PU0013" reversible="false">
            <listOfReactants>
               <speciesReference species="C00130_cyt" stoichiometry="1"/>
               <speciesReference species="C00044_cyt" stoichiometry="1"/>
               <speciesReference species="C00049_cyt" stoichiometry="1"/>
            </listOfReactants>
            <listOfProducts>
               <speciesReference species="C03794_cyt" stoichiometry="1"/>
               <speciesReference species="C00009_cyt" stoichiometry="1"/>
               <speciesReference species="C00035_cyt" stoichiometry="1"/>
            </listOfProducts>
         </reaction>
         <reaction id="LI0055" name="LI0055" reversible="true">
            <listOfReactants>
               <speciesReference species="C00006_cyt" stoichiometry="1"/>
               <speciesReference species="C05752_cyt" stoichiometry="1"/>
            </listOfReactants>
            <listOfProducts>
               <speciesReference species="C05751_cyt" stoichiometry="1"/>
               <speciesReference species="C00005_cyt" stoichiometry="1"/>
               <speciesReference species="C00080_cyt" stoichiometry="1"/>
            </listOfProducts>
         </reaction>
         <reaction id="TR0005" name="TR0005" reversible="false">
            <listOfReactants>
               <speciesReference species="C00002_cyt" stoichiometry="1"/>
               <speciesReference species="C00001_cyt" stoichiometry="1"/>
               <speciesReference species="C00288_ext" stoichiometry="1"/>
            </listOfReactants>
            <listOfProducts>
               <speciesReference species="C00009_cyt" stoichiometry="1"/>
               <speciesReference species="C00288_cyt" stoichiometry="1"/>
               <speciesReference species="C00008_cyt" stoichiometry="1"/>
            </listOfProducts>
         </reaction>
         <reaction id="TR0050" name="TR0050" reversible="false">
            <listOfReactants>
               <speciesReference species="C00288_cyt" stoichiometry="1"/>
            </listOfReactants>
            <listOfProducts>
               <speciesReference species="C00288_cax" stoichiometry="1"/>
            </listOfProducts>
         </reaction>
         <reaction id="FO0011" name="FO0011" reversible="false">
            <listOfReactants>
               <speciesReference species="C11355_cyt" stoichiometry="1"/>
            </listOfReactants>
            <listOfProducts>
               <speciesReference species="C00568_cyt" stoichiometry="1"/>
               <speciesReference species="C00022_cyt" stoichiometry="1"/>
            </listOfProducts>
         </reaction>
         <reaction id="PY0012" name="PY0012" reversible="true">
            <listOfReactants>
               <speciesReference species="C00002_cyt" stoichiometry="1"/>
               <speciesReference species="C00105_cyt" stoichiometry="1"/>
            </listOfReactants>
            <listOfProducts>
               <speciesReference species="C00015_cyt" stoichiometry="1"/>
               <speciesReference species="C00008_cyt" stoichiometry="1"/>
            </listOfProducts>
         </reaction>
         <reaction id="VT0016" name="VT0016" reversible="true">
            <listOfReactants>
               <speciesReference species="C06504_cyt" stoichiometry="2"/>
               <speciesReference species="C01847_cyt" stoichiometry="1"/>
            </listOfReactants>
            <listOfProducts>
               <speciesReference species="C06505_cyt" stoichiometry="2"/>
               <speciesReference species="C00061_cyt" stoichiometry="1"/>
               <speciesReference species="C00080_cyt" stoichiometry="2"/>
            </listOfProducts>
         </reaction>
         <reaction id="GM0027" name="GM0027" reversible="false">
            <listOfReactants>
               <speciesReference species="C00283_cyt" stoichiometry="1"/>
               <speciesReference species="C01077_cyt" stoichiometry="1"/>
            </listOfReactants>
            <listOfProducts>
               <speciesReference species="C00033_cyt" stoichiometry="1"/>
               <speciesReference species="C00155_cyt" stoichiometry="1"/>
            </listOfProducts>
         </reaction>
         <reaction id="LI0027" name="LI0027" reversible="true">
            <listOfReactants>
               <speciesReference species="C00006_cyt" stoichiometry="1"/>
               <speciesReference species="C04620_cyt" stoichiometry="1"/>
            </listOfReactants>
            <listOfProducts>
               <speciesReference species="C05750_cyt" stoichiometry="1"/>
               <speciesReference species="C00005_cyt" stoichiometry="1"/>
               <speciesReference species="C00080_cyt" stoichiometry="1"/>
            </listOfProducts>
         </reaction>
         <reaction id="RI0003" name="RI0003" reversible="true">
            <listOfReactants>
               <speciesReference species="C00001_cyt" stoichiometry="1"/>
               <speciesReference species="C04454_cyt" stoichiometry="1"/>
            </listOfReactants>
            <listOfProducts>
               <speciesReference species="C04732_cyt" stoichiometry="1"/>
               <speciesReference species="C00009_cyt" stoichiometry="1"/>
            </listOfProducts>
         </reaction>
         <reaction id="PT0014" name="PT0014" reversible="true">
            <listOfReactants>
               <speciesReference species="C00001_cyt" stoichiometry="1"/>
               <speciesReference species="C00041_cyt" stoichiometry="1"/>
               <speciesReference species="C00003_cyt" stoichiometry="1"/>
            </listOfReactants>
            <listOfProducts>
               <speciesReference species="C00004_cyt" stoichiometry="1"/>
               <speciesReference species="C00080_cyt" stoichiometry="1"/>
               <speciesReference species="C00014_cyt" stoichiometry="1"/>
               <speciesReference species="C00022_cyt" stoichiometry="1"/>
            </listOfProducts>
         </reaction>
         <reaction id="LI0051" name="LI0051" reversible="true">
            <listOfReactants>
               <speciesReference species="C04633_cyt" stoichiometry="1"/>
            </listOfReactants>
            <listOfProducts>
               <speciesReference species="C00001_cyt" stoichiometry="1"/>
               <speciesReference species="C05763_cyt" stoichiometry="1"/>
            </listOfProducts>
         </reaction>
         <reaction id="AG0009" name="AG0009" reversible="false">
            <listOfReactants>
               <speciesReference species="C03287_cyt" stoichiometry="1"/>
               <speciesReference species="C00005_cyt" stoichiometry="1"/>
               <speciesReference species="C00080_cyt" stoichiometry="1"/>
            </listOfReactants>
            <listOfProducts>
               <speciesReference species="C00009_cyt" stoichiometry="1"/>
               <speciesReference species="C00006_cyt" stoichiometry="1"/>
               <speciesReference species="C01165_cyt" stoichiometry="1"/>
            </listOfProducts>
         </reaction>
         <reaction id="TR0035" name="TR0035" reversible="true">
            <listOfReactants>
               <speciesReference species="C00076_ext" stoichiometry="1"/>
               <speciesReference species="C00080_cyt" stoichiometry="1"/>
            </listOfReactants>
            <listOfProducts>
               <speciesReference species="C00080_ext" stoichiometry="1"/>
               <speciesReference species="C00076_cyt" stoichiometry="1"/>
            </listOfProducts>
         </reaction>
         <reaction id="RI0001" name="RI0001" reversible="false">
            <listOfReactants>
               <speciesReference species="C00001_cyt" stoichiometry="3"/>
               <speciesReference species="C00044_cyt" stoichiometry="1"/>
            </listOfReactants>
            <listOfProducts>
               <speciesReference species="C00058_cyt" stoichiometry="1"/>
               <speciesReference species="C01304_cyt" stoichiometry="1"/>
               <speciesReference species="C00013_cyt" stoichiometry="1"/>
            </listOfProducts>
         </reaction>
         <reaction id="LI0067" name="LI0067" reversible="false">
            <listOfReactants>
               <speciesReference species="C04688_cyt" stoichiometry="1"/>
               <speciesReference species="C00043_cyt" stoichiometry="1"/>
            </listOfReactants>
            <listOfProducts>
               <speciesReference species="C00229_cyt" stoichiometry="1"/>
               <speciesReference species="C04738_cyt" stoichiometry="1"/>
            </listOfProducts>
         </reaction>
         <reaction id="GL0018" name="GL0018" reversible="true">
            <listOfReactants>
               <speciesReference species="C04046_MGDG_cyt" stoichiometry="1"/>
            </listOfReactants>
            <listOfProducts>
               <speciesReference species="C03692_MGDG_cyt" stoichiometry="1"/>
            </listOfProducts>
         </reaction>
         <reaction id="TR0049" name="TR0049" reversible="false">
            <listOfReactants>
               <speciesReference species="C00007_cyt" stoichiometry="1"/>
            </listOfReactants>
            <listOfProducts>
               <speciesReference species="C00007_cax" stoichiometry="1"/>
            </listOfProducts>
         </reaction>
         <reaction id="HI0009" name="HI0009" reversible="false">
            <listOfReactants>
               <speciesReference species="C00001_cyt" stoichiometry="1"/>
               <speciesReference species="C01100_cyt" stoichiometry="1"/>
            </listOfReactants>
            <listOfProducts>
               <speciesReference species="C00860_cyt" stoichiometry="1"/>
               <speciesReference species="C00009_cyt" stoichiometry="1"/>
            </listOfProducts>
         </reaction>
         <reaction id="PP0015" name="PP0015" reversible="true">
            <listOfReactants>
               <speciesReference species="C00002_cyt" stoichiometry="1"/>
               <speciesReference species="C00117_cyt" stoichiometry="1"/>
            </listOfReactants>
            <listOfProducts>
               <speciesReference species="C00119_cyt" stoichiometry="1"/>
               <speciesReference species="C00020_cyt" stoichiometry="1"/>
            </listOfProducts>
         </reaction>
         <reaction id="AA0007" name="AA0007" reversible="true">
            <listOfReactants>
               <speciesReference species="C00006_cyt" stoichiometry="1"/>
               <speciesReference species="C00493_cyt" stoichiometry="1"/>
            </listOfReactants>
            <listOfProducts>
               <speciesReference species="C00005_cyt" stoichiometry="1"/>
               <speciesReference species="C00080_cyt" stoichiometry="1"/>
               <speciesReference species="C02637_cyt" stoichiometry="1"/>
            </listOfProducts>
         </reaction>
         <reaction id="LI0059" name="LI0059" reversible="true">
            <listOfReactants>
               <speciesReference species="C05764_cyt" stoichiometry="1"/>
               <speciesReference species="C00006_cyt" stoichiometry="1"/>
            </listOfReactants>
            <listOfProducts>
               <speciesReference species="C05763_cyt" stoichiometry="1"/>
               <speciesReference species="C00005_cyt" stoichiometry="1"/>
               <speciesReference species="C00080_cyt" stoichiometry="1"/>
            </listOfProducts>
         </reaction>
         <reaction id="LI0030" name="LI0030" reversible="true">
            <listOfReactants>
               <speciesReference species="C04619_cyt" stoichiometry="1"/>
               <speciesReference species="C00006_cyt" stoichiometry="1"/>
            </listOfReactants>
            <listOfProducts>
               <speciesReference species="C00005_cyt" stoichiometry="1"/>
               <speciesReference species="C00080_cyt" stoichiometry="1"/>
               <speciesReference species="C05753_cyt" stoichiometry="1"/>
            </listOfProducts>
         </reaction>
         <reaction id="PT0027" name="PT0027" reversible="false">
            <listOfReactants>
               <speciesReference species="C00001_cyt" stoichiometry="1"/>
               <speciesReference species="C00988_cyt" stoichiometry="1"/>
            </listOfReactants>
            <listOfProducts>
               <speciesReference species="C00160_cyt" stoichiometry="1"/>
               <speciesReference species="C00009_cyt" stoichiometry="1"/>
            </listOfProducts>
         </reaction>
         <reaction id="AL0001" name="AL0001" reversible="false">
            <listOfReactants>
               <speciesReference species="C00188_cyt" stoichiometry="1"/>
            </listOfReactants>
            <listOfProducts>
               <speciesReference species="C00109_cyt" stoichiometry="1"/>
               <speciesReference species="C00014_cyt" stoichiometry="1"/>
            </listOfProducts>
         </reaction>
         <reaction id="NI0007" name="NI0007" reversible="false">
            <listOfReactants>
               <speciesReference species="C00002_cyt" stoichiometry="1"/>
               <speciesReference species="C00003_cyt" stoichiometry="1"/>
            </listOfReactants>
            <listOfProducts>
               <speciesReference species="C00006_cyt" stoichiometry="1"/>
               <speciesReference species="C00008_cyt" stoichiometry="1"/>
            </listOfProducts>
         </reaction>
         <reaction id="PY0016" name="PY0016" reversible="false">
            <listOfReactants>
               <speciesReference species="C00002_cyt" stoichiometry="1"/>
               <speciesReference species="C00075_cyt" stoichiometry="1"/>
               <speciesReference species="C00014_cyt" stoichiometry="1"/>
            </listOfReactants>
            <listOfProducts>
               <speciesReference species="C00009_cyt" stoichiometry="1"/>
               <speciesReference species="C00008_cyt" stoichiometry="1"/>
               <speciesReference species="C00063_cyt" stoichiometry="1"/>
            </listOfProducts>
         </reaction>
         <reaction id="BM0005" name="BM0005" reversible="false">
            <listOfReactants>
               <speciesReference species="C06037_DGDG_cyt" stoichiometry="0.265"/>
               <speciesReference species="C13508_SQDG_cyt" stoichiometry="0.255"/>
               <speciesReference species="C00344_PG_cyt" stoichiometry="0.1"/>
               <speciesReference species="C03692_MGDG_cyt" stoichiometry="0.38"/>
            </listOfReactants>
            <listOfProducts>
               <speciesReference species="B5_cyt" stoichiometry="1"/>
            </listOfProducts>
         </reaction>
         <reaction id="VT0022" name="VT0022" reversible="false">
            <listOfReactants>
               <speciesReference species="C00001_cyt" stoichiometry="1"/>
               <speciesReference species="C04778_cyt" stoichiometry="1"/>
            </listOfReactants>
            <listOfProducts>
               <speciesReference species="C00009_cyt" stoichiometry="1"/>
               <speciesReference species="C05775_cyt" stoichiometry="1"/>
            </listOfProducts>
         </reaction>
         <reaction id="FO0001" name="FO0001" reversible="false">
            <listOfReactants>
               <speciesReference species="C00143_cyt" stoichiometry="1"/>
               <speciesReference species="C00005_cyt" stoichiometry="1"/>
               <speciesReference species="C00080_cyt" stoichiometry="1"/>
            </listOfReactants>
            <listOfProducts>
               <speciesReference species="C00006_cyt" stoichiometry="1"/>
               <speciesReference species="C00440_cyt" stoichiometry="1"/>
            </listOfProducts>
         </reaction>
         <reaction id="AL0006" name="AL0006" reversible="false">
            <listOfReactants>
               <speciesReference species="C00005_cyt" stoichiometry="1"/>
               <speciesReference species="C03082_cyt" stoichiometry="1"/>
               <speciesReference species="C00080_cyt" stoichiometry="1"/>
            </listOfReactants>
            <listOfProducts>
               <speciesReference species="C00009_cyt" stoichiometry="1"/>
               <speciesReference species="C00006_cyt" stoichiometry="1"/>
               <speciesReference species="C00441_cyt" stoichiometry="1"/>
            </listOfProducts>
         </reaction>
         <reaction id="PP0011" name="PP0011" reversible="true">
            <listOfReactants>
               <speciesReference species="C00199_cyt" stoichiometry="1"/>
            </listOfReactants>
            <listOfProducts>
               <speciesReference species="C00231_cyt" stoichiometry="1"/>
            </listOfProducts>
         </reaction>
         <reaction id="TE0012" name="TE0012" reversible="false">
            <listOfReactants>
               <speciesReference species="C00448_cyt" stoichiometry="1"/>
               <speciesReference species="C00129_cyt" stoichiometry="1"/>
            </listOfReactants>
            <listOfProducts>
               <speciesReference species="C00013_cyt" stoichiometry="1"/>
               <speciesReference species="C00353_cyt" stoichiometry="1"/>
            </listOfProducts>
         </reaction>
         <reaction id="GS0038" name="GS0038" reversible="true">
            <listOfReactants>
               <speciesReference species="C00075_cyt" stoichiometry="1"/>
               <speciesReference species="C00103_cyt" stoichiometry="1"/>
            </listOfReactants>
            <listOfProducts>
               <speciesReference species="C00029_cyt" stoichiometry="1"/>
               <speciesReference species="C00013_cyt" stoichiometry="1"/>
            </listOfProducts>
         </reaction>
         <reaction id="LI0004" name="LI0004" reversible="false">
            <listOfReactants>
               <speciesReference species="C00229_cyt" stoichiometry="1"/>
               <speciesReference species="C00083_cyt" stoichiometry="1"/>
            </listOfReactants>
            <listOfProducts>
               <speciesReference species="C00010_cyt" stoichiometry="1"/>
               <speciesReference species="C01209_cyt" stoichiometry="1"/>
            </listOfProducts>
         </reaction>
         <reaction id="AL0007" name="AL0007" reversible="false">
            <listOfReactants>
               <speciesReference species="C00002_cyt" stoichiometry="1"/>
               <speciesReference species="C00049_cyt" stoichiometry="1"/>
            </listOfReactants>
            <listOfProducts>
               <speciesReference species="C00008_cyt" stoichiometry="1"/>
               <speciesReference species="C03082_cyt" stoichiometry="1"/>
            </listOfProducts>
         </reaction>
         <reaction id="NI0003" name="NI0003" reversible="false">
            <listOfReactants>
               <speciesReference species="C03722_cyt" stoichiometry="1"/>
               <speciesReference species="C00119_cyt" stoichiometry="1"/>
               <speciesReference species="C00080_cyt" stoichiometry="1"/>
            </listOfReactants>
            <listOfProducts>
               <speciesReference species="C00013_cyt" stoichiometry="1"/>
               <speciesReference species="C00011_cyt" stoichiometry="1"/>
               <speciesReference species="C01185_cyt" stoichiometry="1"/>
            </listOfProducts>
         </reaction>
         <reaction id="VT0010" name="VT0010" reversible="true">
            <listOfReactants>
               <speciesReference species="C06408_cyt" stoichiometry="1"/>
            </listOfReactants>
            <listOfProducts>
               <speciesReference species="C06399_cyt" stoichiometry="1"/>
            </listOfProducts>
         </reaction>
         <reaction id="HI0005" name="HI0005" reversible="false">
            <listOfReactants>
               <speciesReference species="C04916_cyt" stoichiometry="1"/>
               <speciesReference species="C00064_cyt" stoichiometry="1"/>
            </listOfReactants>
            <listOfProducts>
               <speciesReference species="C00025_cyt" stoichiometry="1"/>
               <speciesReference species="C04666_cyt" stoichiometry="1"/>
               <speciesReference species="C04677_cyt" stoichiometry="1"/>
            </listOfProducts>
         </reaction>
         <reaction id="FO0012" name="FO0012" reversible="false">
            <listOfReactants>
               <speciesReference species="C00251_cyt" stoichiometry="1"/>
               <speciesReference species="C00064_cyt" stoichiometry="1"/>
            </listOfReactants>
            <listOfProducts>
               <speciesReference species="C00025_cyt" stoichiometry="1"/>
               <speciesReference species="C11355_cyt" stoichiometry="1"/>
            </listOfProducts>
         </reaction>
         <reaction id="LI0061" name="LI0061" reversible="true">
            <listOfReactants>
               <speciesReference species="C00007_cyt" stoichiometry="1"/>
               <speciesReference species="C05764_cyt" stoichiometry="1"/>
               <speciesReference species="C00005_cyt" stoichiometry="1"/>
               <speciesReference species="C00080_cyt" stoichiometry="1"/>
            </listOfReactants>
            <listOfProducts>
               <speciesReference species="C00001_cyt" stoichiometry="2"/>
               <speciesReference species="C16520_cyt" stoichiometry="1"/>
               <speciesReference species="C00006_cyt" stoichiometry="1"/>
            </listOfProducts>
         </reaction>
         <reaction id="PU0027" name="PU0027" reversible="true">
            <listOfReactants>
               <speciesReference species="C00002_cyt" stoichiometry="1"/>
               <speciesReference species="C00001_cyt" stoichiometry="1"/>
               <speciesReference species="C00655_cyt" stoichiometry="1"/>
               <speciesReference species="C00064_cyt" stoichiometry="1"/>
            </listOfReactants>
            <listOfProducts>
               <speciesReference species="C00025_cyt" stoichiometry="1"/>
               <speciesReference species="C00013_cyt" stoichiometry="1"/>
               <speciesReference species="C00144_cyt" stoichiometry="1"/>
               <speciesReference species="C00020_cyt" stoichiometry="1"/>
            </listOfProducts>
         </reaction>
         <reaction id="GM0031" name="GM0031" reversible="false">
            <listOfReactants>
               <speciesReference species="C00019_cyt" stoichiometry="1"/>
               <speciesReference species="C00080_cyt" stoichiometry="1"/>
            </listOfReactants>
            <listOfProducts>
               <speciesReference species="C01137_cyt" stoichiometry="1"/>
               <speciesReference species="C00011_cyt" stoichiometry="1"/>
            </listOfProducts>
         </reaction>
         <reaction id="PT0037" name="PT0037" reversible="true">
            <listOfReactants>
               <speciesReference species="C00026_cyt" stoichiometry="1"/>
               <speciesReference species="C00334_cyt" stoichiometry="1"/>
            </listOfReactants>
            <listOfProducts>
               <speciesReference species="C00025_cyt" stoichiometry="1"/>
               <speciesReference species="C00232_cyt" stoichiometry="1"/>
            </listOfProducts>
         </reaction>
         <reaction id="LI0049" name="LI0049" reversible="true">
            <listOfReactants>
               <speciesReference species="C05757_cyt" stoichiometry="1"/>
            </listOfReactants>
            <listOfProducts>
               <speciesReference species="C00001_cyt" stoichiometry="1"/>
               <speciesReference species="C05758_cyt" stoichiometry="1"/>
            </listOfProducts>
         </reaction>
         <reaction id="PU0030" name="PU0030" reversible="true">
            <listOfReactants>
               <speciesReference species="C00002_cyt" stoichiometry="1"/>
               <speciesReference species="C00020_cyt" stoichiometry="1"/>
            </listOfReactants>
            <listOfProducts>
               <speciesReference species="C00008_cyt" stoichiometry="2"/>
            </listOfProducts>
         </reaction>
         <reaction id="HI0011" name="HI0011" reversible="false">
            <listOfReactants>
               <speciesReference species="C00860_cyt" stoichiometry="1"/>
               <speciesReference species="C00003_cyt" stoichiometry="1"/>
            </listOfReactants>
            <listOfProducts>
               <speciesReference species="C00004_cyt" stoichiometry="1"/>
               <speciesReference species="C01929_cyt" stoichiometry="1"/>
               <speciesReference species="C00080_cyt" stoichiometry="1"/>
            </listOfProducts>
         </reaction>
         <reaction id="NI0004" name="NI0004" reversible="true">
            <listOfReactants>
               <speciesReference species="C00002_cyt" stoichiometry="1"/>
               <speciesReference species="C01185_cyt" stoichiometry="1"/>
            </listOfReactants>
            <listOfProducts>
               <speciesReference species="C00857_cyt" stoichiometry="1"/>
               <speciesReference species="C00013_cyt" stoichiometry="1"/>
            </listOfProducts>
         </reaction>
         <reaction id="AG0041" name="AG0041" reversible="false">
            <listOfReactants>
               <speciesReference species="C00001_cyt" stoichiometry="2"/>
               <speciesReference species="C04281_cyt" stoichiometry="1"/>
               <speciesReference species="C00003_cyt" stoichiometry="1"/>
            </listOfReactants>
            <listOfProducts>
               <speciesReference species="C00004_cyt" stoichiometry="1"/>
               <speciesReference species="C05947_cyt" stoichiometry="1"/>
               <speciesReference species="C00080_cyt" stoichiometry="1"/>
            </listOfProducts>
         </reaction>
         <reaction id="PT0019" name="PT0019" reversible="true">
            <listOfReactants>
               <speciesReference species="C00149_cyt" stoichiometry="1"/>
            </listOfReactants>
            <listOfProducts>
               <speciesReference species="C00001_cyt" stoichiometry="1"/>
               <speciesReference species="C00122_cyt" stoichiometry="1"/>
            </listOfProducts>
         </reaction>
         <reaction id="AG0029" name="AG0029" reversible="false">
            <listOfReactants>
               <speciesReference species="C00244_cyt" stoichiometry="1"/>
               <speciesReference species="C00138_cyt" stoichiometry="2"/>
               <speciesReference species="C00080_cyt" stoichiometry="2"/>
            </listOfReactants>
            <listOfProducts>
               <speciesReference species="C00001_cyt" stoichiometry="1"/>
               <speciesReference species="C00088_cyt" stoichiometry="1"/>
               <speciesReference species="C00139_cyt" stoichiometry="2"/>
            </listOfProducts>
         </reaction>
         <reaction id="AL0002" name="AL0002" reversible="false">
            <listOfReactants>
               <speciesReference species="C00001_cyt" stoichiometry="1"/>
               <speciesReference species="C01102_cyt" stoichiometry="1"/>
            </listOfReactants>
            <listOfProducts>
               <speciesReference species="C00188_cyt" stoichiometry="1"/>
               <speciesReference species="C00009_cyt" stoichiometry="1"/>
            </listOfProducts>
         </reaction>
         <reaction id="FO0004" name="FO0004" reversible="false">
            <listOfReactants>
               <speciesReference species="C00001_cyt" stoichiometry="1"/>
               <speciesReference species="C04895_cyt" stoichiometry="1"/>
            </listOfReactants>
            <listOfProducts>
               <speciesReference species="C05925_cyt" stoichiometry="1"/>
               <speciesReference species="C00013_cyt" stoichiometry="1"/>
            </listOfProducts>
         </reaction>
         <reaction id="AG0024" name="AG0024" reversible="false">
            <listOfReactants>
               <speciesReference species="C03406_cyt" stoichiometry="1"/>
            </listOfReactants>
            <listOfProducts>
               <speciesReference species="C00122_cyt" stoichiometry="1"/>
               <speciesReference species="C00062_cyt" stoichiometry="1"/>
            </listOfProducts>
         </reaction>
         <reaction id="PY0004" name="PY0004" reversible="true">
            <listOfReactants>
               <speciesReference species="C00169_cyt" stoichiometry="1"/>
               <speciesReference species="C00049_cyt" stoichiometry="1"/>
            </listOfReactants>
            <listOfProducts>
               <speciesReference species="C00009_cyt" stoichiometry="1"/>
               <speciesReference species="C00438_cyt" stoichiometry="1"/>
            </listOfProducts>
         </reaction>
         <reaction id="FO0006" name="FO0006" reversible="false">
            <listOfReactants>
               <speciesReference species="C04874_cyt" stoichiometry="1"/>
            </listOfReactants>
            <listOfProducts>
               <speciesReference species="C00266_cyt" stoichiometry="1"/>
               <speciesReference species="C01300_cyt" stoichiometry="1"/>
            </listOfProducts>
         </reaction>
         <reaction id="CA0006" name="CA0006" reversible="false">
            <listOfReactants>
               <speciesReference species="C00007_cyt" stoichiometry="1"/>
               <speciesReference species="C05431_cyt" stoichiometry="1"/>
               <speciesReference species="C00005_cyt" stoichiometry="1"/>
               <speciesReference species="C00080_cyt" stoichiometry="1"/>
            </listOfReactants>
            <listOfProducts>
               <speciesReference species="C00001_cyt" stoichiometry="2"/>
               <speciesReference species="C05432_cyt" stoichiometry="1"/>
               <speciesReference species="C00006_cyt" stoichiometry="1"/>
            </listOfProducts>
         </reaction>
         <reaction id="LI0009" name="LI0009" reversible="false">
            <listOfReactants>
               <speciesReference species="C05749_cyt" stoichiometry="1"/>
               <speciesReference species="C01209_cyt" stoichiometry="1"/>
            </listOfReactants>
            <listOfProducts>
               <speciesReference species="C00229_cyt" stoichiometry="1"/>
               <speciesReference species="C05750_cyt" stoichiometry="1"/>
               <speciesReference species="C00011_cyt" stoichiometry="1"/>
            </listOfProducts>
         </reaction>
         <reaction id="GM0007" name="GM0007" reversible="false">
            <listOfReactants>
               <speciesReference species="C00001_cyt" stoichiometry="1"/>
               <speciesReference species="C00054_cyt" stoichiometry="1"/>
            </listOfReactants>
            <listOfProducts>
               <speciesReference species="C00009_cyt" stoichiometry="1"/>
               <speciesReference species="C00020_cyt" stoichiometry="1"/>
            </listOfProducts>
         </reaction>
         <reaction id="CP0014" name="CP0014" reversible="false">
            <listOfReactants>
               <speciesReference species="C00019_cyt" stoichiometry="1"/>
               <speciesReference species="C03516_cyt" stoichiometry="1"/>
            </listOfReactants>
            <listOfProducts>
               <speciesReference species="C04536_cyt" stoichiometry="1"/>
               <speciesReference species="C00021_cyt" stoichiometry="1"/>
            </listOfProducts>
         </reaction>
         <reaction id="AL0010" name="AL0010" reversible="false">
            <listOfReactants>
               <speciesReference species="C00001_cyt" stoichiometry="1"/>
               <speciesReference species="C00025_cyt" stoichiometry="1"/>
               <speciesReference species="C03972_cyt" stoichiometry="1"/>
            </listOfReactants>
            <listOfProducts>
               <speciesReference species="C00666_cyt" stoichiometry="1"/>
               <speciesReference species="C00026_cyt" stoichiometry="1"/>
            </listOfProducts>
         </reaction>
         <reaction id="TE0007" name="TE0007" reversible="false">
            <listOfReactants>
               <speciesReference species="C11811_cyt" stoichiometry="1"/>
               <speciesReference species="C00005_cyt" stoichiometry="1"/>
               <speciesReference species="C00080_cyt" stoichiometry="1"/>
            </listOfReactants>
            <listOfProducts>
               <speciesReference species="C00001_cyt" stoichiometry="1"/>
               <speciesReference species="C00006_cyt" stoichiometry="1"/>
               <speciesReference species="C00129_cyt" stoichiometry="1"/>
            </listOfProducts>
         </reaction>
         <reaction id="PT0006" name="PT0006" reversible="false">
            <listOfReactants>
               <speciesReference species="C00002_cyt" stoichiometry="1"/>
               <speciesReference species="C00010_cyt" stoichiometry="1"/>
               <speciesReference species="C00033_cyt" stoichiometry="1"/>
            </listOfReactants>
            <listOfProducts>
               <speciesReference species="C00024_cyt" stoichiometry="1"/>
               <speciesReference species="C00013_cyt" stoichiometry="1"/>
               <speciesReference species="C00020_cyt" stoichiometry="1"/>
            </listOfProducts>
         </reaction>
         <reaction id="AA0019" name="AA0019" reversible="true">
            <listOfReactants>
               <speciesReference species="C00251_cyt" stoichiometry="1"/>
            </listOfReactants>
            <listOfProducts>
               <speciesReference species="C00254_cyt" stoichiometry="1"/>
            </listOfProducts>
         </reaction>
         <reaction id="IL0010" name="IL0010" reversible="true">
            <listOfReactants>
               <speciesReference species="C00183_cyt" stoichiometry="1"/>
               <speciesReference species="C00026_cyt" stoichiometry="1"/>
            </listOfReactants>
            <listOfProducts>
               <speciesReference species="C00025_cyt" stoichiometry="1"/>
               <speciesReference species="C00141_cyt" stoichiometry="1"/>
            </listOfProducts>
         </reaction>
         <reaction id="GL0012" name="GL0012" reversible="false">
            <listOfReactants>
               <speciesReference species="C00093_cyt" stoichiometry="1"/>
               <speciesReference species="C00269_PG_cyt" stoichiometry="1"/>
            </listOfReactants>
            <listOfProducts>
               <speciesReference species="C03892_PG_cyt" stoichiometry="1"/>
               <speciesReference species="C00055_cyt" stoichiometry="1"/>
            </listOfProducts>
         </reaction>
         <reaction id="GL0004" name="GL0004" reversible="false">
            <listOfReactants>
               <speciesReference species="C00093_cyt" stoichiometry="1.3254"/>
               <speciesReference species="C04088_cyt" stoichiometry="0.0457"/>
               <speciesReference species="E17_cyt" stoichiometry="0.2158"/>
               <speciesReference species="C05764_cyt" stoichiometry="1.3327"/>
               <speciesReference species="C16520_cyt" stoichiometry="0.0227"/>
               <speciesReference species="C16160_cyt" stoichiometry="0.8637"/>
               <speciesReference species="C01203_cyt" stoichiometry="0.1701"/>
            </listOfReactants>
            <listOfProducts>
               <speciesReference species="C00416_PG_cyt" stoichiometry="1"/>
               <speciesReference species="C00229_cyt" stoichiometry="2.6507"/>
            </listOfProducts>
         </reaction>
         <reaction id="PU0023" name="PU0023" reversible="false">
            <listOfReactants>
               <speciesReference species="C00001_cyt" stoichiometry="1"/>
               <speciesReference species="C05198_cyt" stoichiometry="1"/>
            </listOfReactants>
            <listOfProducts>
               <speciesReference species="C00147_cyt" stoichiometry="1"/>
               <speciesReference species="E19_cyt" stoichiometry="1"/>
            </listOfProducts>
         </reaction>
         <reaction id="AG0023" name="AG0023" reversible="true">
            <listOfReactants>
               <speciesReference species="C00169_cyt" stoichiometry="1"/>
               <speciesReference species="C00077_cyt" stoichiometry="1"/>
            </listOfReactants>
            <listOfProducts>
               <speciesReference species="C00327_cyt" stoichiometry="1"/>
               <speciesReference species="C00009_cyt" stoichiometry="1"/>
            </listOfProducts>
         </reaction>
         <reaction id="IL0006" name="IL0006" reversible="false">
            <listOfReactants>
               <speciesReference species="C14463_cyt" stoichiometry="1"/>
               <speciesReference species="C00005_cyt" stoichiometry="1"/>
               <speciesReference species="C00080_cyt" stoichiometry="1"/>
            </listOfReactants>
            <listOfProducts>
               <speciesReference species="C00006_cyt" stoichiometry="1"/>
               <speciesReference species="C06007_cyt" stoichiometry="1"/>
            </listOfProducts>
         </reaction>
         <reaction id="PG0003" name="PG0003" reversible="false">
            <listOfReactants>
               <speciesReference species="C00024_cyt" stoichiometry="1"/>
               <speciesReference species="C06156_cyt" stoichiometry="1"/>
            </listOfReactants>
            <listOfProducts>
               <speciesReference species="C00010_cyt" stoichiometry="1"/>
               <speciesReference species="C04501_cyt" stoichiometry="1"/>
            </listOfProducts>
         </reaction>
         <reaction id="LI0056" name="LI0056" reversible="true">
            <listOfReactants>
               <speciesReference species="C05755_cyt" stoichiometry="1"/>
               <speciesReference species="C00006_cyt" stoichiometry="1"/>
            </listOfReactants>
            <listOfProducts>
               <speciesReference species="C05754_cyt" stoichiometry="1"/>
               <speciesReference species="C00005_cyt" stoichiometry="1"/>
               <speciesReference species="C00080_cyt" stoichiometry="1"/>
            </listOfProducts>
         </reaction>
         <reaction id="ST0016" name="ST0016" reversible="false">
            <listOfReactants>
               <speciesReference species="C00001_cyt" stoichiometry="2"/>
               <speciesReference species="E10_cyt" stoichiometry="1"/>
            </listOfReactants>
            <listOfProducts>
               <speciesReference species="C00062_cyt" stoichiometry="1"/>
               <speciesReference species="E10N_cyt" stoichiometry="1"/>
               <speciesReference species="C00049_cyt" stoichiometry="1"/>
            </listOfProducts>
         </reaction>
         <reaction id="LI0065" name="LI0065" reversible="true">
            <listOfReactants>
               <speciesReference species="C00007_cyt" stoichiometry="1"/>
               <speciesReference species="C00005_cyt" stoichiometry="1"/>
               <speciesReference species="C16160_cyt" stoichiometry="1"/>
               <speciesReference species="C00080_cyt" stoichiometry="1"/>
            </listOfReactants>
            <listOfProducts>
               <speciesReference species="C00001_cyt" stoichiometry="2"/>
               <speciesReference species="C00006_cyt" stoichiometry="1"/>
               <speciesReference species="C16161_cyt" stoichiometry="1"/>
            </listOfProducts>
         </reaction>
         <reaction id="TR0032" name="TR0032" reversible="false">
            <listOfReactants>
               <speciesReference species="C00305_ext" stoichiometry="1"/>
            </listOfReactants>
            <listOfProducts>
               <speciesReference species="C00305_cyt" stoichiometry="1"/>
            </listOfProducts>
         </reaction>
         <reaction id="RI0010" name="RI0010" reversible="true">
            <listOfReactants>
               <speciesReference species="C00006_cyt" stoichiometry="1"/>
               <speciesReference species="C01847_cyt" stoichiometry="1"/>
            </listOfReactants>
            <listOfProducts>
               <speciesReference species="C00005_cyt" stoichiometry="1"/>
               <speciesReference species="C00061_cyt" stoichiometry="1"/>
               <speciesReference species="C00080_cyt" stoichiometry="1"/>
            </listOfProducts>
         </reaction>
         <reaction id="AL0017" name="AL0017" reversible="false">
            <listOfReactants>
               <speciesReference species="C12147_cyt" stoichiometry="1"/>
            </listOfReactants>
            <listOfProducts>
               <speciesReference species="C04122_cyt" stoichiometry="1"/>
               <speciesReference species="C00011_cyt" stoichiometry="1"/>
            </listOfProducts>
         </reaction>
         <reaction id="GM0016" name="GM0016" reversible="true">
            <listOfReactants>
               <speciesReference species="C00006_cyt" stoichiometry="1"/>
               <speciesReference species="C00258_cyt" stoichiometry="1"/>
            </listOfReactants>
            <listOfProducts>
               <speciesReference species="C00168_cyt" stoichiometry="1"/>
               <speciesReference species="C00005_cyt" stoichiometry="1"/>
               <speciesReference species="C00080_cyt" stoichiometry="1"/>
            </listOfProducts>
         </reaction>
         <reaction id="GM0025" name="GM0025" reversible="true">
            <listOfReactants>
               <speciesReference species="C00026_cyt" stoichiometry="1"/>
               <speciesReference species="C00037_cyt" stoichiometry="1"/>
            </listOfReactants>
            <listOfProducts>
               <speciesReference species="C00025_cyt" stoichiometry="1"/>
               <speciesReference species="C00048_cyt" stoichiometry="1"/>
            </listOfProducts>
         </reaction>
         <reaction id="HE0001" name="HE0001" reversible="false">
            <listOfReactants>
               <speciesReference species="C14818_cyt" stoichiometry="1"/>
               <speciesReference species="C02191_cyt" stoichiometry="1"/>
            </listOfReactants>
            <listOfProducts>
               <speciesReference species="C00080_cyt" stoichiometry="2"/>
               <speciesReference species="C00032_cyt" stoichiometry="1"/>
            </listOfProducts>
         </reaction>
         <reaction id="LI0052" name="LI0052" reversible="true">
            <listOfReactants>
               <speciesReference species="C16220_cyt" stoichiometry="1"/>
            </listOfReactants>
            <listOfProducts>
               <speciesReference species="C00001_cyt" stoichiometry="1"/>
               <speciesReference species="C16221_cyt" stoichiometry="1"/>
            </listOfProducts>
         </reaction>
         <reaction id="LI0047" name="LI0047" reversible="true">
            <listOfReactants>
               <speciesReference species="C04620_cyt" stoichiometry="1"/>
            </listOfReactants>
            <listOfProducts>
               <speciesReference species="C00001_cyt" stoichiometry="1"/>
               <speciesReference species="C05751_cyt" stoichiometry="1"/>
            </listOfProducts>
         </reaction>
         <reaction id="GS0010" name="GS0010" reversible="true">
            <listOfReactants>
               <speciesReference species="C00118_cyt" stoichiometry="1"/>
            </listOfReactants>
            <listOfProducts>
               <speciesReference species="C00111_cyt" stoichiometry="1"/>
            </listOfProducts>
         </reaction>
         <reaction id="PU0009" name="PU0009" reversible="true">
            <listOfReactants>
               <speciesReference species="C00002_cyt" stoichiometry="1"/>
               <speciesReference species="C04751_cyt" stoichiometry="1"/>
               <speciesReference species="C00049_cyt" stoichiometry="1"/>
            </listOfReactants>
            <listOfProducts>
               <speciesReference species="C00009_cyt" stoichiometry="1"/>
               <speciesReference species="C00008_cyt" stoichiometry="1"/>
               <speciesReference species="C04823_cyt" stoichiometry="1"/>
            </listOfProducts>
         </reaction>
         <reaction id="ST0002" name="ST0002" reversible="false">
            <listOfReactants>
               <speciesReference species="C00498_cyt" stoichiometry="1"/>
            </listOfReactants>
            <listOfProducts>
               <speciesReference species="C00718_cyt" stoichiometry="1"/>
               <speciesReference species="C00008_cyt" stoichiometry="1"/>
            </listOfProducts>
         </reaction>
         <reaction id="LI0045" name="LI0045" reversible="true">
            <listOfReactants>
               <speciesReference species="C04618_cyt" stoichiometry="1"/>
            </listOfReactants>
            <listOfProducts>
               <speciesReference species="C00001_cyt" stoichiometry="1"/>
               <speciesReference species="C04246_cyt" stoichiometry="1"/>
            </listOfProducts>
         </reaction>
         <reaction id="TE0014" name="TE0014" reversible="false">
            <listOfReactants>
               <speciesReference species="C00005_cyt" stoichiometry="3"/>
               <speciesReference species="C00353_cyt" stoichiometry="1"/>
               <speciesReference species="C00080_cyt" stoichiometry="3"/>
            </listOfReactants>
            <listOfProducts>
               <speciesReference species="C05427_cyt" stoichiometry="1"/>
               <speciesReference species="C00006_cyt" stoichiometry="3"/>
            </listOfProducts>
         </reaction>
         <reaction id="CP0002" name="CP0002" reversible="false">
            <listOfReactants>
               <speciesReference species="C02987_cyt" stoichiometry="1"/>
               <speciesReference species="C00005_cyt" stoichiometry="1"/>
               <speciesReference species="C00080_cyt" stoichiometry="1"/>
            </listOfReactants>
            <listOfProducts>
               <speciesReference species="C00006_cyt" stoichiometry="1"/>
               <speciesReference species="C03741_cyt" stoichiometry="1"/>
               <speciesReference species="C01641_cyt" stoichiometry="1"/>
            </listOfProducts>
         </reaction>
         <reaction id="TR0020" name="TR0020" reversible="false">
            <listOfReactants>
               <speciesReference species="C00002_cyt" stoichiometry="1"/>
               <speciesReference species="C00001_cyt" stoichiometry="1"/>
               <speciesReference species="C00009_ext" stoichiometry="1"/>
            </listOfReactants>
            <listOfProducts>
               <speciesReference species="C00009_cyt" stoichiometry="2"/>
               <speciesReference species="C00008_cyt" stoichiometry="1"/>
            </listOfProducts>
         </reaction>
         <reaction id="GM0013" name="GM0013" reversible="false">
            <listOfReactants>
               <speciesReference species="C00001_cyt" stoichiometry="1"/>
               <speciesReference species="C00021_cyt" stoichiometry="1"/>
            </listOfReactants>
            <listOfProducts>
               <speciesReference species="C00212_cyt" stoichiometry="1"/>
               <speciesReference species="C00155_cyt" stoichiometry="1"/>
            </listOfProducts>
         </reaction>
         <reaction id="BM0009" name="BM0009" reversible="false">
            <listOfReactants>
               <speciesReference species="C00002_cyt" stoichiometry="53.35"/>
               <speciesReference species="C00001_cyt" stoichiometry="53.35"/>
               <speciesReference species="B7_cyt" stoichiometry="0.01"/>
               <speciesReference species="B5_cyt" stoichiometry="0.12"/>
               <speciesReference species="B3_cyt" stoichiometry="0.17"/>
               <speciesReference species="B4_cyt" stoichiometry="0.059"/>
               <speciesReference species="B8_cyt" stoichiometry="0.0244"/>
               <speciesReference species="C00182_cyt" stoichiometry="0.21031"/>
               <speciesReference species="B1_cyt" stoichiometry="0.51"/>
               <speciesReference species="B6_cyt" stoichiometry="0.029"/>
               <speciesReference species="B2_cyt" stoichiometry="0.031"/>
            </listOfReactants>
            <listOfProducts>
               <speciesReference species="C00009_cyt" stoichiometry="53.35"/>
               <speciesReference species="C00008_cyt" stoichiometry="53.35"/>
               <speciesReference species="B0_ext" stoichiometry="1"/>
            </listOfProducts>
         </reaction>
         <reaction id="PR0034" name="PR0034" reversible="false">
            <listOfReactants>
               <speciesReference species="P700_tlm" stoichiometry="1"/>
               <speciesReference species="E1_P700_tlm" stoichiometry="1"/>
               <speciesReference species="C00139_cyt" stoichiometry="1"/>
            </listOfReactants>
            <listOfProducts>
               <speciesReference species="C00138_cyt" stoichiometry="1"/>
               <speciesReference species="P700p_tlm" stoichiometry="1"/>
            </listOfProducts>
         </reaction>
         <reaction id="GS0042" name="GS0042" reversible="false">
            <listOfReactants>
               <speciesReference species="C00002_cyt" stoichiometry="1"/>
               <speciesReference species="C00116_cyt" stoichiometry="1"/>
            </listOfReactants>
            <listOfProducts>
               <speciesReference species="C00093_cyt" stoichiometry="1"/>
               <speciesReference species="C00008_cyt" stoichiometry="1"/>
            </listOfProducts>
         </reaction>
         <reaction id="TE0010" name="TE0010" reversible="false">
            <listOfReactants>
               <speciesReference species="C00235_cyt" stoichiometry="1"/>
               <speciesReference species="C00129_cyt" stoichiometry="1"/>
            </listOfReactants>
            <listOfProducts>
               <speciesReference species="C00341_cyt" stoichiometry="1"/>
               <speciesReference species="C00013_cyt" stoichiometry="1"/>
            </listOfProducts>
         </reaction>
         <reaction id="CP0015" name="CP0015" reversible="false">
            <listOfReactants>
               <speciesReference species="C00007_cyt" stoichiometry="1"/>
               <speciesReference species="C04536_cyt" stoichiometry="1"/>
               <speciesReference species="C00005_cyt" stoichiometry="1"/>
               <speciesReference species="C00080_cyt" stoichiometry="1"/>
            </listOfReactants>
            <listOfProducts>
               <speciesReference species="C00001_cyt" stoichiometry="1"/>
               <speciesReference species="C11829_cyt" stoichiometry="1"/>
               <speciesReference species="C00006_cyt" stoichiometry="1"/>
            </listOfProducts>
         </reaction>
         <reaction id="GM0010" name="GM0010" reversible="true">
            <listOfReactants>
               <speciesReference species="C00001_cyt" stoichiometry="1"/>
               <speciesReference species="C00143_cyt" stoichiometry="1"/>
               <speciesReference species="C00037_cyt" stoichiometry="1"/>
            </listOfReactants>
            <listOfProducts>
               <speciesReference species="C00101_cyt" stoichiometry="1"/>
               <speciesReference species="C00065_cyt" stoichiometry="1"/>
            </listOfProducts>
         </reaction>
         <reaction id="SS0005" name="SS0005" reversible="false">
            <listOfReactants>
               <speciesReference species="C01137_cyt" stoichiometry="1"/>
               <speciesReference species="C00134_cyt" stoichiometry="1"/>
            </listOfReactants>
            <listOfProducts>
               <speciesReference species="C00170_cyt" stoichiometry="1"/>
               <speciesReference species="C00315_cyt" stoichiometry="1"/>
               <speciesReference species="C00080_cyt" stoichiometry="1"/>
            </listOfProducts>
         </reaction>
         <reaction id="LI0042" name="LI0042" reversible="true">
            <listOfReactants>
               <speciesReference species="C00005_cyt" stoichiometry="1"/>
               <speciesReference species="C16219_cyt" stoichiometry="1"/>
               <speciesReference species="C00080_cyt" stoichiometry="1"/>
            </listOfReactants>
            <listOfProducts>
               <speciesReference species="C00006_cyt" stoichiometry="1"/>
               <speciesReference species="C16220_cyt" stoichiometry="1"/>
            </listOfProducts>
         </reaction>
         <reaction id="LI0003" name="LI0003" reversible="false">
            <listOfReactants>
               <speciesReference species="C00002_cyt" stoichiometry="1"/>
               <speciesReference species="C00024_cyt" stoichiometry="1"/>
               <speciesReference species="C00288_cyt" stoichiometry="1"/>
               <speciesReference species="C00080_cyt" stoichiometry="1"/>
            </listOfReactants>
            <listOfProducts>
               <speciesReference species="C00009_cyt" stoichiometry="1"/>
               <speciesReference species="C00008_cyt" stoichiometry="1"/>
               <speciesReference species="C00083_cyt" stoichiometry="1"/>
            </listOfProducts>
         </reaction>
         <reaction id="PP0012" name="PP0012" reversible="true">
            <listOfReactants>
               <speciesReference species="C05382_cyt" stoichiometry="1"/>
               <speciesReference species="C00118_cyt" stoichiometry="1"/>
            </listOfReactants>
            <listOfProducts>
               <speciesReference species="C00085_cyt" stoichiometry="1"/>
               <speciesReference species="C00279_cyt" stoichiometry="1"/>
            </listOfProducts>
         </reaction>
         <reaction id="TR0036" name="TR0036" reversible="true">
            <listOfReactants>
               <speciesReference species="C01330_ext" stoichiometry="1"/>
               <speciesReference species="C00080_cyt" stoichiometry="1"/>
            </listOfReactants>
            <listOfProducts>
               <speciesReference species="C01330_cyt" stoichiometry="1"/>
               <speciesReference species="C00080_ext" stoichiometry="1"/>
            </listOfProducts>
         </reaction>
         <reaction id="VT0023" name="VT0023" reversible="false">
            <listOfReactants>
               <speciesReference species="C05775_cyt" stoichiometry="1"/>
               <speciesReference species="C06510_cyt" stoichiometry="1"/>
            </listOfReactants>
            <listOfProducts>
               <speciesReference species="C00194_cyt" stoichiometry="1"/>
               <speciesReference species="C00080_cyt" stoichiometry="1"/>
               <speciesReference species="C00144_cyt" stoichiometry="1"/>
            </listOfProducts>
         </reaction>
         <reaction id="PT0011" name="PT0011" reversible="true">
            <listOfReactants>
               <speciesReference species="C00003_cyt" stoichiometry="1"/>
               <speciesReference species="C00149_cyt" stoichiometry="1"/>
            </listOfReactants>
            <listOfProducts>
               <speciesReference species="C00004_cyt" stoichiometry="1"/>
               <speciesReference species="C00036_cyt" stoichiometry="1"/>
               <speciesReference species="C00080_cyt" stoichiometry="1"/>
            </listOfProducts>
         </reaction>
         <reaction id="VS0001" name="VS0001" reversible="false">
            <listOfReactants>
               <speciesReference species="C00001_cyt" stoichiometry="1"/>
               <speciesReference species="C00279_cyt" stoichiometry="1"/>
               <speciesReference species="C00003_cyt" stoichiometry="1"/>
            </listOfReactants>
            <listOfProducts>
               <speciesReference species="C00004_cyt" stoichiometry="1"/>
               <speciesReference species="C03393_cyt" stoichiometry="1"/>
               <speciesReference species="C00080_cyt" stoichiometry="1"/>
            </listOfProducts>
         </reaction>
         <reaction id="VT0015" name="VT0015" reversible="false">
            <listOfReactants>
               <speciesReference species="C00002_cyt" stoichiometry="1"/>
               <speciesReference species="C00001_cyt" stoichiometry="1"/>
               <speciesReference species="C06503_cyt" stoichiometry="1"/>
               <speciesReference species="C00175_cyt" stoichiometry="1"/>
            </listOfReactants>
            <listOfProducts>
               <speciesReference species="C00009_cyt" stoichiometry="1"/>
               <speciesReference species="C06504_cyt" stoichiometry="1"/>
               <speciesReference species="C00008_cyt" stoichiometry="1"/>
               <speciesReference species="C00080_cyt" stoichiometry="1"/>
            </listOfProducts>
         </reaction>
         <reaction id="VT0003" name="VT0003" reversible="false">
            <listOfReactants>
               <speciesReference species="C00004_cyt" stoichiometry="1"/>
               <speciesReference species="C00007_cyt" stoichiometry="1"/>
               <speciesReference species="C05772_cyt" stoichiometry="1"/>
               <speciesReference species="C00080_cyt" stoichiometry="1"/>
            </listOfReactants>
            <listOfProducts>
               <speciesReference species="C00001_cyt" stoichiometry="1"/>
               <speciesReference species="C00003_cyt" stoichiometry="1"/>
               <speciesReference species="C06406_cyt" stoichiometry="1"/>
            </listOfProducts>
         </reaction>
         <reaction id="AA0003" name="AA0003" reversible="true">
            <listOfReactants>
               <speciesReference species="C00082_cyt" stoichiometry="1"/>
               <speciesReference species="C00026_cyt" stoichiometry="1"/>
            </listOfReactants>
            <listOfProducts>
               <speciesReference species="C00025_cyt" stoichiometry="1"/>
               <speciesReference species="C01179_cyt" stoichiometry="1"/>
            </listOfProducts>
         </reaction>
         <reaction id="IL0014" name="IL0014" reversible="false">
            <listOfReactants>
               <speciesReference species="C02504_cyt" stoichiometry="1"/>
            </listOfReactants>
            <listOfProducts>
               <speciesReference species="C00001_cyt" stoichiometry="1"/>
               <speciesReference species="C02631_cyt" stoichiometry="1"/>
            </listOfProducts>
         </reaction>
         <reaction id="PU0004" name="PU0004" reversible="false">
            <listOfReactants>
               <speciesReference species="C00001_cyt" stoichiometry="1"/>
               <speciesReference species="C00445_cyt" stoichiometry="1"/>
               <speciesReference species="C03838_cyt" stoichiometry="1"/>
            </listOfReactants>
            <listOfProducts>
               <speciesReference species="C04376_cyt" stoichiometry="1"/>
               <speciesReference species="C00101_cyt" stoichiometry="1"/>
               <speciesReference species="C00080_cyt" stoichiometry="1"/>
            </listOfProducts>
         </reaction>
         <reaction id="TE0002" name="TE0002" reversible="false">
            <listOfReactants>
               <speciesReference species="C00005_cyt" stoichiometry="1"/>
               <speciesReference species="C11437_cyt" stoichiometry="1"/>
               <speciesReference species="C00080_cyt" stoichiometry="1"/>
            </listOfReactants>
            <listOfProducts>
               <speciesReference species="C00006_cyt" stoichiometry="1"/>
               <speciesReference species="C11434_cyt" stoichiometry="1"/>
            </listOfProducts>
         </reaction>
         <reaction id="PC0003" name="PC0003" reversible="false">
            <listOfReactants>
               <speciesReference species="C00001_cyt" stoichiometry="1"/>
               <speciesReference species="C00143_cyt" stoichiometry="1"/>
               <speciesReference species="C00141_cyt" stoichiometry="1"/>
            </listOfReactants>
            <listOfProducts>
               <speciesReference species="C00966_cyt" stoichiometry="1"/>
               <speciesReference species="C00101_cyt" stoichiometry="1"/>
            </listOfProducts>
         </reaction>
         <reaction id="CA0004" name="CA0004" reversible="false">
            <listOfReactants>
               <speciesReference species="C00006_cyt" stoichiometry="1"/>
               <speciesReference species="C05414_cyt" stoichiometry="1"/>
            </listOfReactants>
            <listOfProducts>
               <speciesReference species="C05430_cyt" stoichiometry="1"/>
               <speciesReference species="C00005_cyt" stoichiometry="1"/>
               <speciesReference species="C00080_cyt" stoichiometry="1"/>
            </listOfProducts>
         </reaction>
         <reaction id="PU0010" name="PU0010" reversible="true">
            <listOfReactants>
               <speciesReference species="C04823_cyt" stoichiometry="1"/>
            </listOfReactants>
            <listOfProducts>
               <speciesReference species="C00122_cyt" stoichiometry="1"/>
               <speciesReference species="C04677_cyt" stoichiometry="1"/>
            </listOfProducts>
         </reaction>
         <reaction id="PT0003" name="PT0003" reversible="false">
            <listOfReactants>
               <speciesReference species="C00010_cyt" stoichiometry="1"/>
               <speciesReference species="C00003_cyt" stoichiometry="1"/>
               <speciesReference species="C00022_cyt" stoichiometry="1"/>
            </listOfReactants>
            <listOfProducts>
               <speciesReference species="C00004_cyt" stoichiometry="1"/>
               <speciesReference species="C00024_cyt" stoichiometry="1"/>
               <speciesReference species="C00011_cyt" stoichiometry="1"/>
               <speciesReference species="C00080_cyt" stoichiometry="1"/>
            </listOfProducts>
         </reaction>
         <reaction id="AA0014" name="AA0014" reversible="false">
            <listOfReactants>
               <speciesReference species="C04302_cyt" stoichiometry="1"/>
            </listOfReactants>
            <listOfProducts>
               <speciesReference species="C01302_cyt" stoichiometry="1"/>
            </listOfProducts>
         </reaction>
         <reaction id="LI0015" name="LI0015" reversible="false">
            <listOfReactants>
               <speciesReference species="C01209_cyt" stoichiometry="1"/>
               <speciesReference species="C05223_cyt" stoichiometry="1"/>
            </listOfReactants>
            <listOfProducts>
               <speciesReference species="C00229_cyt" stoichiometry="1"/>
               <speciesReference species="C05759_cyt" stoichiometry="1"/>
               <speciesReference species="C00011_cyt" stoichiometry="1"/>
            </listOfProducts>
         </reaction>
         <reaction id="PU0018" name="PU0018" reversible="true">
            <listOfReactants>
               <speciesReference species="C00013_cyt" stoichiometry="1"/>
               <speciesReference species="C00020_cyt" stoichiometry="1"/>
            </listOfReactants>
            <listOfProducts>
               <speciesReference species="C00147_cyt" stoichiometry="1"/>
               <speciesReference species="C00119_cyt" stoichiometry="1"/>
            </listOfProducts>
         </reaction>
         <reaction id="TP0003" name="TP0003" reversible="false">
            <listOfReactants>
               <speciesReference species="C00002_cyt" stoichiometry="1"/>
               <speciesReference species="C00019_cyt" stoichiometry="1"/>
               <speciesReference species="C00005_cyt" stoichiometry="1"/>
               <speciesReference species="C00082_cyt" stoichiometry="1"/>
               <speciesReference species="C11437_cyt" stoichiometry="1"/>
               <speciesReference species="C00097_cyt" stoichiometry="1"/>
               <speciesReference species="C00080_cyt" stoichiometry="3"/>
            </listOfReactants>
            <listOfProducts>
               <speciesReference species="C00001_cyt" stoichiometry="2"/>
               <speciesReference species="C00041_cyt" stoichiometry="1"/>
               <speciesReference species="C04327_cyt" stoichiometry="1"/>
               <speciesReference species="C00006_cyt" stoichiometry="1"/>
               <speciesReference species="C00013_cyt" stoichiometry="1"/>
               <speciesReference species="C00011_cyt" stoichiometry="1"/>
               <speciesReference species="C00073_cyt" stoichiometry="1"/>
               <speciesReference species="C05198_cyt" stoichiometry="1"/>
               <speciesReference species="C00020_cyt" stoichiometry="1"/>
               <speciesReference species="C01468_cyt" stoichiometry="1"/>
            </listOfProducts>
         </reaction>
         <reaction id="PU0028" name="PU0028" reversible="true">
            <listOfReactants>
               <speciesReference species="C00002_cyt" stoichiometry="1"/>
               <speciesReference species="C00144_cyt" stoichiometry="1"/>
            </listOfReactants>
            <listOfProducts>
               <speciesReference species="C00035_cyt" stoichiometry="1"/>
               <speciesReference species="C00008_cyt" stoichiometry="1"/>
            </listOfProducts>
         </reaction>
         <reaction id="AA0010" name="AA0010" reversible="false">
            <listOfReactants>
               <speciesReference species="C01269_cyt" stoichiometry="1"/>
            </listOfReactants>
            <listOfProducts>
               <speciesReference species="C00251_cyt" stoichiometry="1"/>
               <speciesReference species="C00009_cyt" stoichiometry="1"/>
            </listOfProducts>
         </reaction>
         <reaction id="PT0015" name="PT0015" reversible="true">
            <listOfReactants>
               <speciesReference species="C00158_cyt" stoichiometry="1"/>
            </listOfReactants>
            <listOfProducts>
               <speciesReference species="C00001_cyt" stoichiometry="1"/>
               <speciesReference species="C00417_cyt" stoichiometry="1"/>
            </listOfProducts>
         </reaction>
         <reaction id="LI0068" name="LI0068" reversible="false">
            <listOfReactants>
               <speciesReference species="C00001_cyt" stoichiometry="1"/>
               <speciesReference species="C04738_cyt" stoichiometry="1"/>
            </listOfReactants>
            <listOfProducts>
               <speciesReference species="C00033_cyt" stoichiometry="1"/>
               <speciesReference species="C06022_cyt" stoichiometry="1"/>
            </listOfProducts>
         </reaction>
         <reaction id="PC0006" name="PC0006" reversible="false">
            <listOfReactants>
               <speciesReference species="C00002_cyt" stoichiometry="1"/>
               <speciesReference species="C00864_cyt" stoichiometry="1"/>
            </listOfReactants>
            <listOfProducts>
               <speciesReference species="C03492_cyt" stoichiometry="1"/>
               <speciesReference species="C00008_cyt" stoichiometry="1"/>
            </listOfProducts>
         </reaction>
         <reaction id="PR0050" name="PR0050" reversible="false">
            <listOfReactants>
               <speciesReference species="C00009_cyt" stoichiometry="3"/>
               <speciesReference species="C00080_tll" stoichiometry="14"/>
               <speciesReference species="C00008_cyt" stoichiometry="3"/>
            </listOfReactants>
            <listOfProducts>
               <speciesReference species="C00002_cyt" stoichiometry="3"/>
               <speciesReference species="C00001_cyt" stoichiometry="3"/>
               <speciesReference species="C00080_cyt" stoichiometry="14"/>
            </listOfProducts>
         </reaction>
         <reaction id="CP0013" name="CP0013" reversible="false">
            <listOfReactants>
               <speciesReference species="C00002_cyt" stoichiometry="1"/>
               <speciesReference species="C00001_cyt" stoichiometry="1"/>
               <speciesReference species="C02191_cyt" stoichiometry="1"/>
               <speciesReference species="C00305_cyt" stoichiometry="1"/>
            </listOfReactants>
            <listOfProducts>
               <speciesReference species="C00009_cyt" stoichiometry="1"/>
               <speciesReference species="C03516_cyt" stoichiometry="1"/>
               <speciesReference species="C00008_cyt" stoichiometry="1"/>
               <speciesReference species="C00080_cyt" stoichiometry="2"/>
            </listOfProducts>
         </reaction>
         <reaction id="CP0004" name="CP0004" reversible="false">
            <listOfReactants>
               <speciesReference species="C00430_cyt" stoichiometry="2"/>
            </listOfReactants>
            <listOfProducts>
               <speciesReference species="C00001_cyt" stoichiometry="2"/>
               <speciesReference species="C00931_cyt" stoichiometry="1"/>
            </listOfProducts>
         </reaction>
         <reaction id="PU0012" name="PU0012" reversible="true">
            <listOfReactants>
               <speciesReference species="C00001_cyt" stoichiometry="1"/>
               <speciesReference species="C00130_cyt" stoichiometry="1"/>
            </listOfReactants>
            <listOfProducts>
               <speciesReference species="C04734_cyt" stoichiometry="1"/>
            </listOfProducts>
         </reaction>
         <reaction id="QT0001" name="QT0001" reversible="false">
            <listOfReactants>
               <speciesReference species="C00544_cyt" stoichiometry="1"/>
               <speciesReference species="C05427_cyt" stoichiometry="1"/>
            </listOfReactants>
            <listOfProducts>
               <speciesReference species="C15882_cyt" stoichiometry="1"/>
               <speciesReference species="C00013_cyt" stoichiometry="1"/>
               <speciesReference species="C00011_cyt" stoichiometry="1"/>
            </listOfProducts>
         </reaction>
         <reaction id="PG0011" name="PG0011" reversible="true">
            <listOfReactants>
               <speciesReference species="C00041_cyt" stoichiometry="1"/>
            </listOfReactants>
            <listOfProducts>
               <speciesReference species="C00133_cyt" stoichiometry="1"/>
            </listOfProducts>
         </reaction>
         <reaction id="PP0005" name="PP0005" reversible="false">
            <listOfReactants>
               <speciesReference species="C00001_cyt" stoichiometry="1"/>
               <speciesReference species="C01236_cyt" stoichiometry="1"/>
            </listOfReactants>
            <listOfProducts>
               <speciesReference species="C00345_cyt" stoichiometry="1"/>
            </listOfProducts>
         </reaction>
         <reaction id="GS0013" name="GS0013" reversible="true">
            <listOfReactants>
               <speciesReference species="C00002_cyt" stoichiometry="1"/>
               <speciesReference species="C00197_cyt" stoichiometry="1"/>
            </listOfReactants>
            <listOfProducts>
               <speciesReference species="C00236_cyt" stoichiometry="1"/>
               <speciesReference species="C00008_cyt" stoichiometry="1"/>
            </listOfProducts>
         </reaction>
         <reaction id="TR0037" name="TR0037" reversible="false">
            <listOfReactants>
               <speciesReference species="C00002_cyt" stoichiometry="1"/>
               <speciesReference species="C00001_cyt" stoichiometry="1"/>
               <speciesReference species="C00070_ext" stoichiometry="1"/>
            </listOfReactants>
            <listOfProducts>
               <speciesReference species="C00009_cyt" stoichiometry="1"/>
               <speciesReference species="C00008_cyt" stoichiometry="1"/>
               <speciesReference species="C00070_cyt" stoichiometry="1"/>
            </listOfProducts>
         </reaction>
         <reaction id="QT0016" name="QT0016" reversible="false">
            <listOfReactants>
               <speciesReference species="C00002_cyt" stoichiometry="1"/>
               <speciesReference species="C00010_cyt" stoichiometry="1"/>
               <speciesReference species="C02730_cyt" stoichiometry="1"/>
            </listOfReactants>
            <listOfProducts>
               <speciesReference species="C03160_cyt" stoichiometry="1"/>
               <speciesReference species="C00013_cyt" stoichiometry="1"/>
               <speciesReference species="C00020_cyt" stoichiometry="1"/>
            </listOfProducts>
         </reaction>
         <reaction id="AL0008" name="AL0008" reversible="false">
            <listOfReactants>
               <speciesReference species="C00441_cyt" stoichiometry="1"/>
               <speciesReference species="C00022_cyt" stoichiometry="1"/>
            </listOfReactants>
            <listOfProducts>
               <speciesReference species="C00001_cyt" stoichiometry="2"/>
               <speciesReference species="C03340_cyt" stoichiometry="1"/>
            </listOfProducts>
         </reaction>
         <reaction id="PY0015" name="PY0015" reversible="true">
            <listOfReactants>
               <speciesReference species="C00002_cyt" stoichiometry="1"/>
               <speciesReference species="C00112_cyt" stoichiometry="1"/>
            </listOfReactants>
            <listOfProducts>
               <speciesReference species="C00008_cyt" stoichiometry="1"/>
               <speciesReference species="C00063_cyt" stoichiometry="1"/>
            </listOfProducts>
         </reaction>
         <reaction id="PY0022" name="PY0022" reversible="false">
            <listOfReactants>
               <speciesReference species="C00365_cyt" stoichiometry="1"/>
               <speciesReference species="C00143_cyt" stoichiometry="1"/>
               <speciesReference species="C00005_cyt" stoichiometry="1"/>
               <speciesReference species="C00080_cyt" stoichiometry="1"/>
            </listOfReactants>
            <listOfProducts>
               <speciesReference species="C00364_cyt" stoichiometry="1"/>
               <speciesReference species="C00006_cyt" stoichiometry="1"/>
               <speciesReference species="C00101_cyt" stoichiometry="1"/>
            </listOfProducts>
         </reaction>
         <reaction id="RI0007" name="RI0007" reversible="false">
            <listOfReactants>
               <speciesReference species="C04332_cyt" stoichiometry="2"/>
            </listOfReactants>
            <listOfProducts>
               <speciesReference species="C04732_cyt" stoichiometry="1"/>
               <speciesReference species="C00255_cyt" stoichiometry="1"/>
            </listOfProducts>
         </reaction>
         <reaction id="PT0010" name="PT0010" reversible="false">
            <listOfReactants>
               <speciesReference species="C00288_cyt" stoichiometry="1"/>
               <speciesReference species="C00080_cyt" stoichiometry="1"/>
               <speciesReference species="C00074_cyt" stoichiometry="1"/>
            </listOfReactants>
            <listOfProducts>
               <speciesReference species="C00009_cyt" stoichiometry="1"/>
               <speciesReference species="C00036_cyt" stoichiometry="1"/>
            </listOfProducts>
         </reaction>
         <reaction id="TE0008" name="TE0008" reversible="false">
            <listOfReactants>
               <speciesReference species="C11811_cyt" stoichiometry="1"/>
               <speciesReference species="C00005_cyt" stoichiometry="1"/>
               <speciesReference species="C00080_cyt" stoichiometry="1"/>
            </listOfReactants>
            <listOfProducts>
               <speciesReference species="C00001_cyt" stoichiometry="1"/>
               <speciesReference species="C00235_cyt" stoichiometry="1"/>
               <speciesReference species="C00006_cyt" stoichiometry="1"/>
            </listOfProducts>
         </reaction>
         <reaction id="CA0012" name="CA0012" reversible="false">
            <listOfReactants>
               <speciesReference species="C00007_cyt" stoichiometry="1"/>
               <speciesReference species="C00005_cyt" stoichiometry="1"/>
               <speciesReference species="C02094_cyt" stoichiometry="1"/>
            </listOfReactants>
            <listOfProducts>
               <speciesReference species="C00001_cyt" stoichiometry="1"/>
               <speciesReference species="C08592_cyt" stoichiometry="1"/>
               <speciesReference species="C00006_cyt" stoichiometry="1"/>
               <speciesReference species="C00080_cyt" stoichiometry="1"/>
            </listOfProducts>
         </reaction>
         <reaction id="GM0020" name="GM0020" reversible="false">
            <listOfReactants>
               <speciesReference species="C00048_cyt" stoichiometry="2"/>
            </listOfReactants>
            <listOfProducts>
               <speciesReference species="C00011_cyt" stoichiometry="1"/>
               <speciesReference species="C01146_cyt" stoichiometry="1"/>
            </listOfProducts>
         </reaction>
         <reaction id="FO0017" name="FO0017" reversible="true">
            <listOfReactants>
               <speciesReference species="C00001_cyt" stoichiometry="1"/>
               <speciesReference species="C00445_cyt" stoichiometry="1"/>
            </listOfReactants>
            <listOfProducts>
               <speciesReference species="C00234_cyt" stoichiometry="1"/>
               <speciesReference species="C00080_cyt" stoichiometry="1"/>
            </listOfProducts>
         </reaction>
         <reaction id="PR0036" name="PR0036" reversible="true">
            <listOfReactants>
               <speciesReference species="C00006_cyt" stoichiometry="1"/>
               <speciesReference species="C00138_cyt" stoichiometry="2"/>
               <speciesReference species="C00080_cyt" stoichiometry="1"/>
            </listOfReactants>
            <listOfProducts>
               <speciesReference species="C00139_cyt" stoichiometry="2"/>
               <speciesReference species="C00005_cyt" stoichiometry="1"/>
            </listOfProducts>
         </reaction>
         <reaction id="PT0022" name="PT0022" reversible="false">
            <listOfReactants>
               <speciesReference species="C00001_cyt" stoichiometry="1"/>
               <speciesReference species="C00024_cyt" stoichiometry="1"/>
               <speciesReference species="C00036_cyt" stoichiometry="1"/>
            </listOfReactants>
            <listOfProducts>
               <speciesReference species="C00010_cyt" stoichiometry="1"/>
               <speciesReference species="C00158_cyt" stoichiometry="1"/>
            </listOfProducts>
         </reaction>
         <reaction id="TR0015" name="TR0015" reversible="false">
            <listOfReactants>
               <speciesReference species="C00002_cyt" stoichiometry="1"/>
               <speciesReference species="C00001_cyt" stoichiometry="1"/>
               <speciesReference species="C00244_ext" stoichiometry="1"/>
            </listOfReactants>
            <listOfProducts>
               <speciesReference species="C00244_cyt" stoichiometry="1"/>
               <speciesReference species="C00009_cyt" stoichiometry="1"/>
               <speciesReference species="C00008_cyt" stoichiometry="1"/>
            </listOfProducts>
         </reaction>
         <reaction id="CA0009" name="CA0009" reversible="false">
            <listOfReactants>
               <speciesReference species="C00004_cyt" stoichiometry="1"/>
               <speciesReference species="C00007_cyt" stoichiometry="1"/>
               <speciesReference species="C02094_cyt" stoichiometry="1"/>
               <speciesReference species="C00080_cyt" stoichiometry="1"/>
            </listOfReactants>
            <listOfProducts>
               <speciesReference species="C00001_cyt" stoichiometry="1"/>
               <speciesReference species="C08591_cyt" stoichiometry="1"/>
               <speciesReference species="C00003_cyt" stoichiometry="1"/>
            </listOfProducts>
         </reaction>
         <reaction id="AA0008" name="AA0008" reversible="false">
            <listOfReactants>
               <speciesReference species="C00002_cyt" stoichiometry="1"/>
               <speciesReference species="C00493_cyt" stoichiometry="1"/>
            </listOfReactants>
            <listOfProducts>
               <speciesReference species="C03175_cyt" stoichiometry="1"/>
               <speciesReference species="C00008_cyt" stoichiometry="1"/>
            </listOfProducts>
         </reaction>
         <reaction id="GS0043" name="GS0043" reversible="true">
            <listOfReactants>
               <speciesReference species="C00093_cyt" stoichiometry="1"/>
               <speciesReference species="C00003_cyt" stoichiometry="1"/>
            </listOfReactants>
            <listOfProducts>
               <speciesReference species="C00004_cyt" stoichiometry="1"/>
               <speciesReference species="C00111_cyt" stoichiometry="1"/>
               <speciesReference species="C00080_cyt" stoichiometry="1"/>
            </listOfProducts>
         </reaction>
         <reaction id="GS0004" name="GS0004" reversible="false">
            <listOfReactants>
               <speciesReference species="C00001_cyt" stoichiometry="1"/>
               <speciesReference species="C00354_cyt" stoichiometry="1"/>
            </listOfReactants>
            <listOfProducts>
               <speciesReference species="C00085_cyt" stoichiometry="1"/>
               <speciesReference species="C00009_cyt" stoichiometry="1"/>
            </listOfProducts>
         </reaction>
         <reaction id="VT0006" name="VT0006" reversible="false">
            <listOfReactants>
               <speciesReference species="C00001_cyt" stoichiometry="1"/>
               <speciesReference species="C06416_cyt" stoichiometry="1"/>
               <speciesReference species="C00019_cyt" stoichiometry="1"/>
            </listOfReactants>
            <listOfProducts>
               <speciesReference species="C06320_cyt" stoichiometry="1"/>
               <speciesReference species="C00021_cyt" stoichiometry="1"/>
               <speciesReference species="C00033_cyt" stoichiometry="1"/>
            </listOfProducts>
         </reaction>
         <reaction id="SS0004" name="SS0004" reversible="false">
            <listOfReactants>
               <speciesReference species="C00001_cyt" stoichiometry="1"/>
               <speciesReference species="C00179_cyt" stoichiometry="1"/>
            </listOfReactants>
            <listOfProducts>
               <speciesReference species="C00086_cyt" stoichiometry="1"/>
               <speciesReference species="C00134_cyt" stoichiometry="1"/>
            </listOfProducts>
         </reaction>
         <reaction id="CA0001" name="CA0001" reversible="false">
            <listOfReactants>
               <speciesReference species="C00353_cyt" stoichiometry="2"/>
            </listOfReactants>
            <listOfProducts>
               <speciesReference species="C03427_cyt" stoichiometry="1"/>
               <speciesReference species="C00013_cyt" stoichiometry="1"/>
            </listOfProducts>
         </reaction>
         <reaction id="FO0013" name="FO0013" reversible="false">
            <listOfReactants>
               <speciesReference species="C00002_cyt" stoichiometry="1"/>
               <speciesReference species="C00025_cyt" stoichiometry="1"/>
               <speciesReference species="C00921_cyt" stoichiometry="1"/>
            </listOfReactants>
            <listOfProducts>
               <speciesReference species="C00009_cyt" stoichiometry="1"/>
               <speciesReference species="C00415_cyt" stoichiometry="1"/>
               <speciesReference species="C00008_cyt" stoichiometry="1"/>
            </listOfProducts>
         </reaction>
         <reaction id="IL0005" name="IL0005" reversible="false">
            <listOfReactants>
               <speciesReference species="C06006_cyt" stoichiometry="1"/>
            </listOfReactants>
            <listOfProducts>
               <speciesReference species="C14463_cyt" stoichiometry="1"/>
            </listOfProducts>
         </reaction>
         <reaction id="BM0006" name="BM0006" reversible="false">
            <listOfReactants>
               <speciesReference species="C00004_cyt" stoichiometry="0.002"/>
               <speciesReference species="C00010_cyt" stoichiometry="0.006"/>
               <speciesReference species="C00251_cyt" stoichiometry="0.008"/>
               <speciesReference species="C00091_cyt" stoichiometry="0.003"/>
               <speciesReference species="C00024_cyt" stoichiometry="0.01"/>
               <speciesReference species="C00016_cyt" stoichiometry="0.008"/>
               <speciesReference species="C00445_cyt" stoichiometry="0.008"/>
               <speciesReference species="C00018_cyt" stoichiometry="0.008"/>
               <speciesReference species="C04574_cyt" stoichiometry="0.002"/>
               <speciesReference species="C00003_cyt" stoichiometry="0.062"/>
               <speciesReference species="C00019_cyt" stoichiometry="0.008"/>
               <speciesReference species="C00006_cyt" stoichiometry="0.004"/>
               <speciesReference species="C00234_cyt" stoichiometry="0.008"/>
               <speciesReference species="C00134_cyt" stoichiometry="1.147"/>
               <speciesReference species="C00068_cyt" stoichiometry="0.008"/>
               <speciesReference species="C00005_cyt" stoichiometry="0.012"/>
               <speciesReference species="C15672_cyt" stoichiometry="0.008"/>
               <speciesReference species="C00315_cyt" stoichiometry="0.233"/>
               <speciesReference species="C00194_cyt" stoichiometry="0.008"/>
               <speciesReference species="C00083_cyt" stoichiometry="0.001"/>
               <speciesReference species="C00101_cyt" stoichiometry="0.008"/>
               <speciesReference species="C15670_cyt" stoichiometry="0.008"/>
               <speciesReference species="C00051_cyt" stoichiometry="0.008"/>
               <speciesReference species="C00440_cyt" stoichiometry="0.008"/>
               <speciesReference species="C00255_cyt" stoichiometry="0.008"/>
               <speciesReference species="C00032_cyt" stoichiometry="0.008"/>
            </listOfReactants>
            <listOfProducts>
               <speciesReference species="B6_cyt" stoichiometry="1"/>
            </listOfProducts>
         </reaction>
         <reaction id="PP0021" name="PP0021" reversible="false">
            <listOfReactants>
               <speciesReference species="C00231_cyt" stoichiometry="1"/>
               <speciesReference species="C00009_cyt" stoichiometry="1"/>
            </listOfReactants>
            <listOfProducts>
               <speciesReference species="C00001_cyt" stoichiometry="1"/>
               <speciesReference species="C00227_cyt" stoichiometry="1"/>
               <speciesReference species="C00118_cyt" stoichiometry="1"/>
            </listOfProducts>
         </reaction>
         <reaction id="TR0051" name="TR0051" reversible="false">
            <listOfReactants>
               <speciesReference species="C01182_cyt" stoichiometry="1"/>
            </listOfReactants>
            <listOfProducts>
               <speciesReference species="C01182_cax" stoichiometry="1"/>
            </listOfProducts>
         </reaction>
         <reaction id="TE0013" name="TE0013" reversible="false">
            <listOfReactants>
               <speciesReference species="C00448_cyt" stoichiometry="1"/>
               <speciesReference species="C00129_cyt" stoichiometry="8"/>
            </listOfReactants>
            <listOfProducts>
               <speciesReference species="C04574_cyt" stoichiometry="1"/>
               <speciesReference species="C00013_cyt" stoichiometry="8"/>
            </listOfProducts>
         </reaction>
         <reaction id="IL0009" name="IL0009" reversible="true">
            <listOfReactants>
               <speciesReference species="C00123_cyt" stoichiometry="1"/>
               <speciesReference species="C00026_cyt" stoichiometry="1"/>
            </listOfReactants>
            <listOfProducts>
               <speciesReference species="C00025_cyt" stoichiometry="1"/>
               <speciesReference species="C00233_cyt" stoichiometry="1"/>
            </listOfProducts>
         </reaction>
         <reaction id="AG0028" name="AG0028" reversible="true">
            <listOfReactants>
               <speciesReference species="C00002_cyt" stoichiometry="1"/>
               <speciesReference species="C00011_cyt" stoichiometry="1"/>
               <speciesReference species="C00014_cyt" stoichiometry="1"/>
            </listOfReactants>
            <listOfProducts>
               <speciesReference species="C00169_cyt" stoichiometry="1"/>
               <speciesReference species="C00008_cyt" stoichiometry="1"/>
            </listOfProducts>
         </reaction>
         <reaction id="PU0008" name="PU0008" reversible="true">
            <listOfReactants>
               <speciesReference species="C15667_cyt" stoichiometry="1"/>
            </listOfReactants>
            <listOfProducts>
               <speciesReference species="C04751_cyt" stoichiometry="1"/>
            </listOfProducts>
         </reaction>
         <reaction id="TP0002" name="TP0002" reversible="false">
            <listOfReactants>
               <speciesReference species="C00002_cyt" stoichiometry="1"/>
               <speciesReference species="C04556_cyt" stoichiometry="1"/>
            </listOfReactants>
            <listOfProducts>
               <speciesReference species="C04752_cyt" stoichiometry="1"/>
               <speciesReference species="C00008_cyt" stoichiometry="1"/>
            </listOfProducts>
         </reaction>
         <reaction id="GE0004" name="GE0004" reversible="true">
            <listOfReactants>
               <speciesReference species="C01353_cax" stoichiometry="1"/>
            </listOfReactants>
            <listOfProducts>
               <speciesReference species="C00011_cax" stoichiometry="1"/>
               <speciesReference species="C00001_cax" stoichiometry="1"/>
            </listOfProducts>
         </reaction>
         <reaction id="AA0021" name="AA0021" reversible="false">
            <listOfReactants>
               <speciesReference species="C00254_cyt" stoichiometry="1"/>
               <speciesReference species="C00003_cyt" stoichiometry="1"/>
            </listOfReactants>
            <listOfProducts>
               <speciesReference species="C00004_cyt" stoichiometry="1"/>
               <speciesReference species="C01179_cyt" stoichiometry="1"/>
               <speciesReference species="C00011_cyt" stoichiometry="1"/>
               <speciesReference species="C00080_cyt" stoichiometry="1"/>
            </listOfProducts>
         </reaction>
         <reaction id="IL0001" name="IL0001" reversible="false">
            <listOfReactants>
               <speciesReference species="C00068_cyt" stoichiometry="1"/>
               <speciesReference species="C00022_cyt" stoichiometry="1"/>
            </listOfReactants>
            <listOfProducts>
               <speciesReference species="C05125_cyt" stoichiometry="1"/>
               <speciesReference species="C00011_cyt" stoichiometry="1"/>
            </listOfProducts>
         </reaction>
         <reaction id="GM0019" name="GM0019" reversible="false">
            <listOfReactants>
               <speciesReference species="C00005_cyt" stoichiometry="1"/>
               <speciesReference species="C00080_cyt" stoichiometry="1"/>
               <speciesReference species="C01146_cyt" stoichiometry="1"/>
            </listOfReactants>
            <listOfProducts>
               <speciesReference species="C00006_cyt" stoichiometry="1"/>
               <speciesReference species="C00258_cyt" stoichiometry="1"/>
            </listOfProducts>
         </reaction>
         <reaction id="PR0014" name="PR0014" reversible="false">
            <listOfReactants>
               <speciesReference species="C03025_tll" stoichiometry="4"/>
               <speciesReference species="C00007_cyt" stoichiometry="1"/>
               <speciesReference species="C00080_cyt" stoichiometry="8"/>
            </listOfReactants>
            <listOfProducts>
               <speciesReference species="C00001_cyt" stoichiometry="2"/>
               <speciesReference species="C00080_tll" stoichiometry="4"/>
               <speciesReference species="C03162_tll" stoichiometry="4"/>
            </listOfProducts>
         </reaction>
         <reaction id="PY0010" name="PY0010" reversible="false">
            <listOfReactants>
               <speciesReference species="C01103_cyt" stoichiometry="1"/>
            </listOfReactants>
            <listOfProducts>
               <speciesReference species="C00011_cyt" stoichiometry="1"/>
               <speciesReference species="C00105_cyt" stoichiometry="1"/>
            </listOfProducts>
         </reaction>
         <reaction id="LI0060" name="LI0060" reversible="true">
            <listOfReactants>
               <speciesReference species="C16221_cyt" stoichiometry="1"/>
               <speciesReference species="C00005_cyt" stoichiometry="1"/>
               <speciesReference species="C00080_cyt" stoichiometry="1"/>
            </listOfReactants>
            <listOfProducts>
               <speciesReference species="C04088_cyt" stoichiometry="1"/>
               <speciesReference species="C00006_cyt" stoichiometry="1"/>
            </listOfProducts>
         </reaction>
         <reaction id="ST0001" name="ST0001" reversible="false">
            <listOfReactants>
               <speciesReference species="C00002_cyt" stoichiometry="1"/>
               <speciesReference species="C00103_cyt" stoichiometry="1"/>
            </listOfReactants>
            <listOfProducts>
               <speciesReference species="C00013_cyt" stoichiometry="1"/>
               <speciesReference species="C00498_cyt" stoichiometry="1"/>
            </listOfProducts>
         </reaction>
         <reaction id="PY0002" name="PY0002" reversible="true">
            <listOfReactants>
               <speciesReference species="C00002_cyt" stoichiometry="1"/>
               <speciesReference species="C00705_cyt" stoichiometry="1"/>
            </listOfReactants>
            <listOfProducts>
               <speciesReference species="C00458_cyt" stoichiometry="1"/>
               <speciesReference species="C00008_cyt" stoichiometry="1"/>
            </listOfProducts>
         </reaction>
         <reaction id="RI0011" name="RI0011" reversible="false">
            <listOfReactants>
               <speciesReference species="C00004_cyt" stoichiometry="1"/>
               <speciesReference species="C00007_cyt" stoichiometry="1"/>
               <speciesReference species="C01847_cyt" stoichiometry="1"/>
               <speciesReference species="C00080_cyt" stoichiometry="1"/>
            </listOfReactants>
            <listOfProducts>
               <speciesReference species="C00001_cyt" stoichiometry="1"/>
               <speciesReference species="C03114_cyt" stoichiometry="1"/>
               <speciesReference species="C00279_cyt" stoichiometry="1"/>
               <speciesReference species="C00003_cyt" stoichiometry="1"/>
            </listOfProducts>
         </reaction>
         <reaction id="LI0033" name="LI0033" reversible="true">
            <listOfReactants>
               <speciesReference species="C05757_cyt" stoichiometry="1"/>
               <speciesReference species="C00006_cyt" stoichiometry="1"/>
            </listOfReactants>
            <listOfProducts>
               <speciesReference species="C05756_cyt" stoichiometry="1"/>
               <speciesReference species="C00005_cyt" stoichiometry="1"/>
               <speciesReference species="C00080_cyt" stoichiometry="1"/>
            </listOfProducts>
         </reaction>
         <reaction id="AA0005" name="AA0005" reversible="false">
            <listOfReactants>
               <speciesReference species="C04691_cyt" stoichiometry="1"/>
            </listOfReactants>
            <listOfProducts>
               <speciesReference species="C00009_cyt" stoichiometry="1"/>
               <speciesReference species="C00944_cyt" stoichiometry="1"/>
            </listOfProducts>
         </reaction>
         <reaction id="PU0026" name="PU0026" reversible="false">
            <listOfReactants>
               <speciesReference species="C00001_cyt" stoichiometry="1"/>
               <speciesReference species="C00130_cyt" stoichiometry="1"/>
               <speciesReference species="C00003_cyt" stoichiometry="1"/>
            </listOfReactants>
            <listOfProducts>
               <speciesReference species="C00004_cyt" stoichiometry="1"/>
               <speciesReference species="C00655_cyt" stoichiometry="1"/>
               <speciesReference species="C00080_cyt" stoichiometry="1"/>
            </listOfProducts>
         </reaction>
         <reaction id="PG0012" name="PG0012" reversible="false">
            <listOfReactants>
               <speciesReference species="C00002_cyt" stoichiometry="1"/>
               <speciesReference species="C00133_cyt" stoichiometry="2"/>
            </listOfReactants>
            <listOfProducts>
               <speciesReference species="C00009_cyt" stoichiometry="1"/>
               <speciesReference species="C00008_cyt" stoichiometry="1"/>
               <speciesReference species="C00993_cyt" stoichiometry="1"/>
            </listOfProducts>
         </reaction>
         <reaction id="TE0006" name="TE0006" reversible="false">
            <listOfReactants>
               <speciesReference species="C00138_cyt" stoichiometry="2"/>
               <speciesReference species="C11453_cyt" stoichiometry="1"/>
               <speciesReference species="C00080_cyt" stoichiometry="2"/>
            </listOfReactants>
            <listOfProducts>
               <speciesReference species="C00001_cyt" stoichiometry="1"/>
               <speciesReference species="C11811_cyt" stoichiometry="1"/>
               <speciesReference species="C00139_cyt" stoichiometry="2"/>
            </listOfProducts>
         </reaction>
         <reaction id="GS0018" name="GS0018" reversible="true">
            <listOfReactants>
               <speciesReference species="C00631_cyt" stoichiometry="1"/>
            </listOfReactants>
            <listOfProducts>
               <speciesReference species="C00001_cyt" stoichiometry="1"/>
               <speciesReference species="C00074_cyt" stoichiometry="1"/>
            </listOfProducts>
         </reaction>
         <reaction id="GE0002" name="GE0002" reversible="true">
            <listOfReactants>
               <speciesReference species="C00080_cax" stoichiometry="1"/>
               <speciesReference species="C00288_cax" stoichiometry="1"/>
            </listOfReactants>
            <listOfProducts>
               <speciesReference species="C01353_cax" stoichiometry="1"/>
            </listOfProducts>
         </reaction>
         <reaction id="FO0003" name="FO0003" reversible="false">
            <listOfReactants>
               <speciesReference species="C00001_cyt" stoichiometry="1"/>
               <speciesReference species="C00044_cyt" stoichiometry="1"/>
            </listOfReactants>
            <listOfProducts>
               <speciesReference species="C00058_cyt" stoichiometry="1"/>
               <speciesReference species="C04895_cyt" stoichiometry="1"/>
            </listOfProducts>
         </reaction>
         <reaction id="PC0007" name="PC0007" reversible="false">
            <listOfReactants>
               <speciesReference species="C04352_cyt" stoichiometry="1"/>
            </listOfReactants>
            <listOfProducts>
               <speciesReference species="C01134_cyt" stoichiometry="1"/>
               <speciesReference species="C00011_cyt" stoichiometry="1"/>
            </listOfProducts>
         </reaction>
         <reaction id="CP0027" name="CP0027" reversible="false">
            <listOfReactants>
               <speciesReference species="C02139_cyt" stoichiometry="1"/>
               <speciesReference species="C05427_cyt" stoichiometry="1"/>
            </listOfReactants>
            <listOfProducts>
               <speciesReference species="C05306_cyt" stoichiometry="1"/>
               <speciesReference species="C00013_cyt" stoichiometry="1"/>
            </listOfProducts>
         </reaction>
         <reaction id="GM0015" name="GM0015" reversible="false">
            <listOfReactants>
               <speciesReference species="C00002_cyt" stoichiometry="1"/>
               <speciesReference species="C00001_cyt" stoichiometry="1"/>
               <speciesReference species="C00073_cyt" stoichiometry="1"/>
            </listOfReactants>
            <listOfProducts>
               <speciesReference species="C00009_cyt" stoichiometry="1"/>
               <speciesReference species="C00019_cyt" stoichiometry="1"/>
               <speciesReference species="C00013_cyt" stoichiometry="1"/>
            </listOfProducts>
         </reaction>
         <reaction id="PY0007" name="PY0007" reversible="false">
            <listOfReactants>
               <speciesReference species="C00337_cyt" stoichiometry="1"/>
               <speciesReference species="C00122_cyt" stoichiometry="1"/>
            </listOfReactants>
            <listOfProducts>
               <speciesReference species="C00295_cyt" stoichiometry="1"/>
               <speciesReference species="C00042_cyt" stoichiometry="1"/>
            </listOfProducts>
         </reaction>
         <reaction id="BM0001" name="BM0001" reversible="false">
            <listOfReactants>
               <speciesReference species="C00183_cyt" stoichiometry="0.608"/>
               <speciesReference species="C00025_cyt" stoichiometry="0.546"/>
               <speciesReference species="C00407_cyt" stoichiometry="0.566"/>
               <speciesReference species="C00188_cyt" stoichiometry="0.496"/>
               <speciesReference species="C00152_cyt" stoichiometry="0.366"/>
               <speciesReference species="C00123_cyt" stoichiometry="1.029"/>
               <speciesReference species="C00079_cyt" stoichiometry="0.362"/>
               <speciesReference species="C00047_cyt" stoichiometry="0.378"/>
               <speciesReference species="C00041_cyt" stoichiometry="0.766"/>
               <speciesReference species="C00062_cyt" stoichiometry="0.455"/>
               <speciesReference species="C00082_cyt" stoichiometry="0.263"/>
               <speciesReference species="C00078_cyt" stoichiometry="0.14"/>
               <speciesReference species="C00097_cyt" stoichiometry="0.09"/>
               <speciesReference species="C00073_cyt" stoichiometry="0.177"/>
               <speciesReference species="C00135_cyt" stoichiometry="0.168"/>
               <speciesReference species="C00037_cyt" stoichiometry="0.666"/>
               <speciesReference species="C00064_cyt" stoichiometry="0.502"/>
               <speciesReference species="C00148_cyt" stoichiometry="0.463"/>
               <speciesReference species="C00049_cyt" stoichiometry="0.454"/>
               <speciesReference species="C00065_cyt" stoichiometry="0.524"/>
            </listOfReactants>
            <listOfProducts>
               <speciesReference species="C00001_cyt" stoichiometry="9.0197"/>
               <speciesReference species="B1_cyt" stoichiometry="1"/>
            </listOfProducts>
         </reaction>
         <reaction id="LI0057" name="LI0057" reversible="true">
            <listOfReactants>
               <speciesReference species="C00006_cyt" stoichiometry="1"/>
               <speciesReference species="C05223_cyt" stoichiometry="1"/>
            </listOfReactants>
            <listOfProducts>
               <speciesReference species="C05758_cyt" stoichiometry="1"/>
               <speciesReference species="C00005_cyt" stoichiometry="1"/>
               <speciesReference species="C00080_cyt" stoichiometry="1"/>
            </listOfProducts>
         </reaction>
         <reaction id="LI0048" name="LI0048" reversible="true">
            <listOfReactants>
               <speciesReference species="C04619_cyt" stoichiometry="1"/>
            </listOfReactants>
            <listOfProducts>
               <speciesReference species="C00001_cyt" stoichiometry="1"/>
               <speciesReference species="C05754_cyt" stoichiometry="1"/>
            </listOfProducts>
         </reaction>
         <reaction id="GL0005" name="GL0005" reversible="false">
            <listOfReactants>
               <speciesReference species="C00001_cyt" stoichiometry="1"/>
               <speciesReference species="C00416_MGDG_cyt" stoichiometry="1"/>
            </listOfReactants>
            <listOfProducts>
               <speciesReference species="C00641_MGDG_cyt" stoichiometry="1"/>
               <speciesReference species="C00009_cyt" stoichiometry="1"/>
            </listOfProducts>
         </reaction>
         <reaction id="AG0025" name="AG0025" reversible="false">
            <listOfReactants>
               <speciesReference species="C00002_cyt" stoichiometry="1"/>
               <speciesReference species="C00327_cyt" stoichiometry="1"/>
               <speciesReference species="C00049_cyt" stoichiometry="1"/>
            </listOfReactants>
            <listOfProducts>
               <speciesReference species="C00013_cyt" stoichiometry="1"/>
               <speciesReference species="C03406_cyt" stoichiometry="1"/>
               <speciesReference species="C00020_cyt" stoichiometry="1"/>
            </listOfProducts>
         </reaction>
         <reaction id="GE0003" name="GE0003" reversible="false">
            <listOfReactants>
               <speciesReference species="C00343_cyt" stoichiometry="1"/>
               <speciesReference species="C00005_cyt" stoichiometry="1"/>
               <speciesReference species="C00080_cyt" stoichiometry="1"/>
            </listOfReactants>
            <listOfProducts>
               <speciesReference species="C00006_cyt" stoichiometry="1"/>
               <speciesReference species="C00342_cyt" stoichiometry="1"/>
            </listOfProducts>
         </reaction>
         <reaction id="PG0009" name="PG0009" reversible="false">
            <listOfReactants>
               <speciesReference species="C00002_cyt" stoichiometry="1"/>
               <speciesReference species="C00680_cyt" stoichiometry="1"/>
               <speciesReference species="C00692_cyt" stoichiometry="1"/>
            </listOfReactants>
            <listOfProducts>
               <speciesReference species="C04877_cyt" stoichiometry="1"/>
               <speciesReference species="C00009_cyt" stoichiometry="1"/>
               <speciesReference species="C00008_cyt" stoichiometry="1"/>
            </listOfProducts>
         </reaction>
         <reaction id="VS0002" name="VS0002" reversible="false">
            <listOfReactants>
               <speciesReference species="C03393_cyt" stoichiometry="1"/>
               <speciesReference species="C00003_cyt" stoichiometry="1"/>
            </listOfReactants>
            <listOfProducts>
               <speciesReference species="C00004_cyt" stoichiometry="1"/>
               <speciesReference species="C06054_cyt" stoichiometry="1"/>
               <speciesReference species="C00080_cyt" stoichiometry="1"/>
            </listOfProducts>
         </reaction>
         <reaction id="HE0002" name="HE0002" reversible="true">
            <listOfReactants>
               <speciesReference species="C00001_cyt" stoichiometry="1"/>
               <speciesReference species="C00448_cyt" stoichiometry="1"/>
               <speciesReference species="C00032_cyt" stoichiometry="1"/>
            </listOfReactants>
            <listOfProducts>
               <speciesReference species="C15672_cyt" stoichiometry="1"/>
               <speciesReference species="C00013_cyt" stoichiometry="1"/>
            </listOfProducts>
         </reaction>
         <reaction id="BM0003" name="BM0003" reversible="false">
            <listOfReactants>
               <speciesReference species="C00002_cyt" stoichiometry="0.73"/>
               <speciesReference species="C00044_cyt" stoichiometry="0.808"/>
               <speciesReference species="C00075_cyt" stoichiometry="0.8012"/>
               <speciesReference species="C00063_cyt" stoichiometry="0.7799"/>
            </listOfReactants>
            <listOfProducts>
               <speciesReference species="B3_cyt" stoichiometry="1"/>
               <speciesReference species="C00013_cyt" stoichiometry="3.1191"/>
            </listOfProducts>
         </reaction>
         <reaction id="QT0010" name="QT0010" reversible="false">
            <listOfReactants>
               <speciesReference species="C00019_cyt" stoichiometry="1"/>
               <speciesReference species="C15882_cyt" stoichiometry="1"/>
            </listOfReactants>
            <listOfProducts>
               <speciesReference species="C15883_cyt" stoichiometry="1"/>
               <speciesReference species="C00021_cyt" stoichiometry="1"/>
            </listOfProducts>
         </reaction>
         <reaction id="LI0002" name="LI0002" reversible="false">
            <listOfReactants>
               <speciesReference species="C01209_cyt" stoichiometry="1"/>
               <speciesReference species="C03939_cyt" stoichiometry="1"/>
            </listOfReactants>
            <listOfProducts>
               <speciesReference species="C00229_cyt" stoichiometry="1"/>
               <speciesReference species="C05744_cyt" stoichiometry="1"/>
               <speciesReference species="C00011_cyt" stoichiometry="1"/>
            </listOfProducts>
         </reaction>
         <reaction id="PU0022" name="PU0022" reversible="true">
            <listOfReactants>
               <speciesReference species="C00002_cyt" stoichiometry="1"/>
               <speciesReference species="C00361_cyt" stoichiometry="1"/>
            </listOfReactants>
            <listOfProducts>
               <speciesReference species="C00008_cyt" stoichiometry="1"/>
               <speciesReference species="C00286_cyt" stoichiometry="1"/>
            </listOfProducts>
         </reaction>
         <reaction id="TE0003" name="TE0003" reversible="false">
            <listOfReactants>
               <speciesReference species="C11434_cyt" stoichiometry="1"/>
               <speciesReference species="C00063_cyt" stoichiometry="1"/>
            </listOfReactants>
            <listOfProducts>
               <speciesReference species="C00013_cyt" stoichiometry="1"/>
               <speciesReference species="C11435_cyt" stoichiometry="1"/>
            </listOfProducts>
         </reaction>
         <reaction id="GL0013" name="GL0013" reversible="false">
            <listOfReactants>
               <speciesReference species="C00001_cyt" stoichiometry="1"/>
               <speciesReference species="C03892_PG_cyt" stoichiometry="1"/>
            </listOfReactants>
            <listOfProducts>
               <speciesReference species="C00344_PG_cyt" stoichiometry="1"/>
               <speciesReference species="C00009_cyt" stoichiometry="1"/>
            </listOfProducts>
         </reaction>
         <reaction id="RI0006" name="RI0006" reversible="false">
            <listOfReactants>
               <speciesReference species="C15556_cyt" stoichiometry="1"/>
               <speciesReference species="C04732_cyt" stoichiometry="1"/>
            </listOfReactants>
            <listOfProducts>
               <speciesReference species="C00001_cyt" stoichiometry="2"/>
               <speciesReference species="C04332_cyt" stoichiometry="1"/>
               <speciesReference species="C00009_cyt" stoichiometry="1"/>
            </listOfProducts>
         </reaction>
         <reaction id="PT0038" name="PT0038" reversible="false">
            <listOfReactants>
               <speciesReference species="C00160_cyt" stoichiometry="1"/>
               <speciesReference species="C00003_cyt" stoichiometry="1"/>
            </listOfReactants>
            <listOfProducts>
               <speciesReference species="C00004_cyt" stoichiometry="1"/>
               <speciesReference species="C00048_cyt" stoichiometry="1"/>
               <speciesReference species="C00080_cyt" stoichiometry="1"/>
            </listOfProducts>
         </reaction>
         <reaction id="PU0020" name="PU0020" reversible="true">
            <listOfReactants>
               <speciesReference species="C00002_cyt" stoichiometry="1"/>
               <speciesReference species="C00035_cyt" stoichiometry="1"/>
            </listOfReactants>
            <listOfProducts>
               <speciesReference species="C00044_cyt" stoichiometry="1"/>
               <speciesReference species="C00008_cyt" stoichiometry="1"/>
            </listOfProducts>
         </reaction>
         <reaction id="LI0064" name="LI0064" reversible="true">
            <listOfReactants>
               <speciesReference species="C00007_cyt" stoichiometry="1"/>
               <speciesReference species="C00005_cyt" stoichiometry="1"/>
               <speciesReference species="C16160_cyt" stoichiometry="1"/>
               <speciesReference species="C00080_cyt" stoichiometry="1"/>
            </listOfReactants>
            <listOfProducts>
               <speciesReference species="C00001_cyt" stoichiometry="2"/>
               <speciesReference species="E17_cyt" stoichiometry="1"/>
               <speciesReference species="C00006_cyt" stoichiometry="1"/>
            </listOfProducts>
         </reaction>
         <reaction id="PT0016" name="PT0016" reversible="true">
            <listOfReactants>
               <speciesReference species="C00311_cyt" stoichiometry="1"/>
            </listOfReactants>
            <listOfProducts>
               <speciesReference species="C00001_cyt" stoichiometry="1"/>
               <speciesReference species="C00417_cyt" stoichiometry="1"/>
            </listOfProducts>
         </reaction>
         <reaction id="AG0039" name="AG0039" reversible="false">
            <listOfReactants>
               <speciesReference species="C00007_cyt" stoichiometry="1"/>
               <speciesReference species="C00026_cyt" stoichiometry="1"/>
               <speciesReference species="C00148_cyt" stoichiometry="1"/>
            </listOfReactants>
            <listOfProducts>
               <speciesReference species="C01157_cyt" stoichiometry="1"/>
               <speciesReference species="C00042_cyt" stoichiometry="1"/>
               <speciesReference species="C00011_cyt" stoichiometry="1"/>
            </listOfProducts>
         </reaction>
         <reaction id="TR0053" name="TR0053" reversible="false">
            <listOfReactants>
               <speciesReference species="C00988_cax" stoichiometry="1"/>
            </listOfReactants>
            <listOfProducts>
               <speciesReference species="C00988_cyt" stoichiometry="1"/>
            </listOfProducts>
         </reaction>
         <reaction id="QT0019" name="QT0019" reversible="false">
            <listOfReactants>
               <speciesReference species="C03657_cyt" stoichiometry="1"/>
               <speciesReference species="C05427_cyt" stoichiometry="1"/>
            </listOfReactants>
            <listOfProducts>
               <speciesReference species="C13309_cyt" stoichiometry="1"/>
               <speciesReference species="C00013_cyt" stoichiometry="1"/>
               <speciesReference species="C00011_cyt" stoichiometry="1"/>
               <speciesReference species="C00080_cyt" stoichiometry="2"/>
            </listOfProducts>
         </reaction>
         <reaction id="GE0007" name="GE0007" reversible="true">
            <listOfReactants>
               <speciesReference species="C00002_cyt" stoichiometry="1"/>
               <speciesReference species="C00013_cyt" stoichiometry="1"/>
            </listOfReactants>
            <listOfProducts>
               <speciesReference species="C00008_cyt" stoichiometry="1"/>
               <speciesReference species="C00536_cyt" stoichiometry="1"/>
            </listOfProducts>
         </reaction>
         <reaction id="GS0019" name="GS0019" reversible="true">
            <listOfReactants>
               <speciesReference species="C00103_cyt" stoichiometry="1"/>
            </listOfReactants>
            <listOfProducts>
               <speciesReference species="C00092_cyt" stoichiometry="1"/>
            </listOfProducts>
         </reaction>
         <reaction id="IL0002" name="IL0002" reversible="false">
            <listOfReactants>
               <speciesReference species="C05125_cyt" stoichiometry="1"/>
               <speciesReference species="C00022_cyt" stoichiometry="1"/>
            </listOfReactants>
            <listOfProducts>
               <speciesReference species="C00068_cyt" stoichiometry="1"/>
               <speciesReference species="C00900_cyt" stoichiometry="1"/>
            </listOfProducts>
         </reaction>
         <reaction id="VS0005" name="VS0005" reversible="false">
            <listOfReactants>
               <speciesReference species="C07335_cyt" stoichiometry="1"/>
            </listOfReactants>
            <listOfProducts>
               <speciesReference species="C11638_cyt" stoichiometry="1"/>
               <speciesReference species="C00011_cyt" stoichiometry="1"/>
            </listOfProducts>
         </reaction>
         <reaction id="AL0011" name="AL0011" reversible="true">
            <listOfReactants>
               <speciesReference species="C00666_cyt" stoichiometry="1"/>
            </listOfReactants>
            <listOfProducts>
               <speciesReference species="C00680_cyt" stoichiometry="1"/>
            </listOfProducts>
         </reaction>
         <reaction id="PU0021" name="PU0021" reversible="true">
            <listOfReactants>
               <speciesReference species="C00002_cyt" stoichiometry="1"/>
               <speciesReference species="C00206_cyt" stoichiometry="1"/>
            </listOfReactants>
            <listOfProducts>
               <speciesReference species="C00008_cyt" stoichiometry="1"/>
               <speciesReference species="C00131_cyt" stoichiometry="1"/>
            </listOfProducts>
         </reaction>
         <reaction id="GM0012" name="GM0012" reversible="false">
            <listOfReactants>
               <speciesReference species="C00440_cyt" stoichiometry="1"/>
               <speciesReference species="C00155_cyt" stoichiometry="1"/>
            </listOfReactants>
            <listOfProducts>
               <speciesReference species="C00073_cyt" stoichiometry="1"/>
               <speciesReference species="C00101_cyt" stoichiometry="1"/>
            </listOfProducts>
         </reaction>
         <reaction id="GM0033" name="GM0033" reversible="false">
            <listOfReactants>
               <speciesReference species="C00002_cyt" stoichiometry="1"/>
               <speciesReference species="C00669_cyt" stoichiometry="1"/>
               <speciesReference species="C00037_cyt" stoichiometry="1"/>
            </listOfReactants>
            <listOfProducts>
               <speciesReference species="C00009_cyt" stoichiometry="1"/>
               <speciesReference species="C00008_cyt" stoichiometry="1"/>
               <speciesReference species="C00051_cyt" stoichiometry="1"/>
            </listOfProducts>
         </reaction>
         <reaction id="AG0033" name="AG0033" reversible="true">
            <listOfReactants>
               <speciesReference species="C00077_cyt" stoichiometry="1"/>
               <speciesReference species="C00026_cyt" stoichiometry="1"/>
            </listOfReactants>
            <listOfProducts>
               <speciesReference species="C00025_cyt" stoichiometry="1"/>
               <speciesReference species="C01165_cyt" stoichiometry="1"/>
            </listOfProducts>
         </reaction>
         <reaction id="QT0020" name="QT0020" reversible="false">
            <listOfReactants>
               <speciesReference species="C13309_cyt" stoichiometry="1"/>
               <speciesReference species="C00019_cyt" stoichiometry="1"/>
            </listOfReactants>
            <listOfProducts>
               <speciesReference species="C00021_cyt" stoichiometry="1"/>
               <speciesReference species="C02059_cyt" stoichiometry="1"/>
            </listOfProducts>
         </reaction>
         <reaction id="IL0016" name="IL0016" reversible="false">
            <listOfReactants>
               <speciesReference species="C00003_cyt" stoichiometry="1"/>
               <speciesReference species="C04411_cyt" stoichiometry="1"/>
            </listOfReactants>
            <listOfProducts>
               <speciesReference species="C00004_cyt" stoichiometry="1"/>
               <speciesReference species="C04236_cyt" stoichiometry="1"/>
               <speciesReference species="C00080_cyt" stoichiometry="1"/>
            </listOfProducts>
         </reaction>
         <reaction id="CP0018" name="CP0018" reversible="false">
            <listOfReactants>
               <speciesReference species="C00007_cyt" stoichiometry="1"/>
               <speciesReference species="C11829_cyt" stoichiometry="1"/>
               <speciesReference species="C00005_cyt" stoichiometry="1"/>
               <speciesReference species="C00080_cyt" stoichiometry="1"/>
            </listOfReactants>
            <listOfProducts>
               <speciesReference species="C00001_cyt" stoichiometry="2"/>
               <speciesReference species="C00006_cyt" stoichiometry="1"/>
               <speciesReference species="C11830_cyt" stoichiometry="1"/>
            </listOfProducts>
         </reaction>
         <reaction id="FO0005" name="FO0005" reversible="false">
            <listOfReactants>
               <speciesReference species="C00001_cyt" stoichiometry="1"/>
               <speciesReference species="C05925_cyt" stoichiometry="1"/>
            </listOfReactants>
            <listOfProducts>
               <speciesReference species="C04874_cyt" stoichiometry="1"/>
               <speciesReference species="C00009_cyt" stoichiometry="1"/>
            </listOfProducts>
         </reaction>
         <reaction id="QT0015" name="QT0015" reversible="false">
            <listOfReactants>
               <speciesReference species="C05817_cyt" stoichiometry="1"/>
            </listOfReactants>
            <listOfProducts>
               <speciesReference species="C00001_cyt" stoichiometry="1"/>
               <speciesReference species="C02730_cyt" stoichiometry="1"/>
            </listOfProducts>
         </reaction>
         <reaction id="HI0004" name="HI0004" reversible="false">
            <listOfReactants>
               <speciesReference species="C04896_cyt" stoichiometry="1"/>
            </listOfReactants>
            <listOfProducts>
               <speciesReference species="C04916_cyt" stoichiometry="1"/>
            </listOfProducts>
         </reaction>
         <reaction id="GS0014" name="GS0014" reversible="true">
            <listOfReactants>
               <speciesReference species="C00631_cyt" stoichiometry="1"/>
            </listOfReactants>
            <listOfProducts>
               <speciesReference species="C00197_cyt" stoichiometry="1"/>
            </listOfProducts>
         </reaction>
         <reaction id="PT0012" name="PT0012" reversible="true">
            <listOfReactants>
               <speciesReference species="C00026_cyt" stoichiometry="1"/>
               <speciesReference species="C00049_cyt" stoichiometry="1"/>
            </listOfReactants>
            <listOfProducts>
               <speciesReference species="C00025_cyt" stoichiometry="1"/>
               <speciesReference species="C00036_cyt" stoichiometry="1"/>
            </listOfProducts>
         </reaction>
         <reaction id="CP0008" name="CP0008" reversible="false">
            <listOfReactants>
               <speciesReference species="C00007_cyt" stoichiometry="1"/>
               <speciesReference species="C03263_cyt" stoichiometry="1"/>
            </listOfReactants>
            <listOfProducts>
               <speciesReference species="C00001_cyt" stoichiometry="2"/>
               <speciesReference species="C01079_cyt" stoichiometry="1"/>
               <speciesReference species="C00011_cyt" stoichiometry="2"/>
            </listOfProducts>
         </reaction>
         <reaction id="RI0005" name="RI0005" reversible="false">
            <listOfReactants>
               <speciesReference species="C00199_cyt" stoichiometry="1"/>
            </listOfReactants>
            <listOfProducts>
               <speciesReference species="C15556_cyt" stoichiometry="1"/>
               <speciesReference species="C00058_cyt" stoichiometry="1"/>
            </listOfProducts>
         </reaction>
         <reaction id="NI0009" name="NI0009" reversible="true">
            <listOfReactants>
               <speciesReference species="C00013_cyt" stoichiometry="1"/>
               <speciesReference species="C01185_cyt" stoichiometry="1"/>
            </listOfReactants>
            <listOfProducts>
               <speciesReference species="C00253_cyt" stoichiometry="1"/>
               <speciesReference species="C00119_cyt" stoichiometry="1"/>
               <speciesReference species="C00080_cyt" stoichiometry="1"/>
            </listOfProducts>
         </reaction>
         <reaction id="PU0017" name="PU0017" reversible="false">
            <listOfReactants>
               <speciesReference species="C00342_cyt" stoichiometry="1"/>
               <speciesReference species="C00035_cyt" stoichiometry="1"/>
            </listOfReactants>
            <listOfProducts>
               <speciesReference species="C00001_cyt" stoichiometry="1"/>
               <speciesReference species="C00343_cyt" stoichiometry="1"/>
               <speciesReference species="C00361_cyt" stoichiometry="1"/>
            </listOfProducts>
         </reaction>
         <reaction id="QT0005" name="QT0005" reversible="false">
            <listOfReactants>
               <speciesReference species="C14151_cyt" stoichiometry="1"/>
               <speciesReference species="C00019_cyt" stoichiometry="1"/>
            </listOfReactants>
            <listOfProducts>
               <speciesReference species="C00021_cyt" stoichiometry="1"/>
               <speciesReference species="C14152_cyt" stoichiometry="1"/>
            </listOfProducts>
         </reaction>
         <reaction id="LI0069" name="LI0069" reversible="false">
            <listOfReactants>
               <speciesReference species="C04688_cyt" stoichiometry="1"/>
               <speciesReference species="C06022_cyt" stoichiometry="1"/>
            </listOfReactants>
            <listOfProducts>
               <speciesReference species="C00229_cyt" stoichiometry="1"/>
               <speciesReference species="C04652_cyt" stoichiometry="1"/>
            </listOfProducts>
         </reaction>
         <reaction id="CA0003" name="CA0003" reversible="false">
            <listOfReactants>
               <speciesReference species="C00006_cyt" stoichiometry="1"/>
               <speciesReference species="C05413_cyt" stoichiometry="1"/>
            </listOfReactants>
            <listOfProducts>
               <speciesReference species="C00005_cyt" stoichiometry="1"/>
               <speciesReference species="C00080_cyt" stoichiometry="1"/>
               <speciesReference species="C05414_cyt" stoichiometry="1"/>
            </listOfProducts>
         </reaction>
         <reaction id="NI0002" name="NI0002" reversible="false">
            <listOfReactants>
               <speciesReference species="C00111_cyt" stoichiometry="1"/>
               <speciesReference species="C05840_cyt" stoichiometry="1"/>
            </listOfReactants>
            <listOfProducts>
               <speciesReference species="C00001_cyt" stoichiometry="2"/>
               <speciesReference species="C03722_cyt" stoichiometry="1"/>
               <speciesReference species="C00009_cyt" stoichiometry="1"/>
            </listOfProducts>
         </reaction>
         <reaction id="QT0002" name="QT0002" reversible="true">
            <listOfReactants>
               <speciesReference species="C15882_cyt" stoichiometry="1"/>
            </listOfReactants>
            <listOfProducts>
               <speciesReference species="C14151_cyt" stoichiometry="1"/>
            </listOfProducts>
         </reaction>
         <reaction id="AA0004" name="AA0004" reversible="false">
            <listOfReactants>
               <speciesReference species="C00001_cyt" stoichiometry="1"/>
               <speciesReference species="C00279_cyt" stoichiometry="1"/>
               <speciesReference species="C00074_cyt" stoichiometry="1"/>
            </listOfReactants>
            <listOfProducts>
               <speciesReference species="C04691_cyt" stoichiometry="1"/>
               <speciesReference species="C00009_cyt" stoichiometry="1"/>
            </listOfProducts>
         </reaction>
         <reaction id="VT0001" name="VT0001" reversible="false">
            <listOfReactants>
               <speciesReference species="C01051_cyt" stoichiometry="1"/>
               <speciesReference species="C00019_cyt" stoichiometry="2"/>
            </listOfReactants>
            <listOfProducts>
               <speciesReference species="C00021_cyt" stoichiometry="2"/>
               <speciesReference species="C02463_cyt" stoichiometry="1"/>
            </listOfProducts>
         </reaction>
         <reaction id="CA0005" name="CA0005" reversible="false">
            <listOfReactants>
               <speciesReference species="C05430_cyt" stoichiometry="1"/>
               <speciesReference species="C00007_cyt" stoichiometry="1"/>
               <speciesReference species="C00005_cyt" stoichiometry="1"/>
               <speciesReference species="C00080_cyt" stoichiometry="1"/>
            </listOfReactants>
            <listOfProducts>
               <speciesReference species="C00001_cyt" stoichiometry="2"/>
               <speciesReference species="C05431_cyt" stoichiometry="1"/>
               <speciesReference species="C00006_cyt" stoichiometry="1"/>
            </listOfProducts>
         </reaction>
         <reaction id="GS0041" name="GS0041" reversible="true">
            <listOfReactants>
               <speciesReference species="C00006_cyt" stoichiometry="1"/>
               <speciesReference species="C00116_cyt" stoichiometry="1"/>
            </listOfReactants>
            <listOfProducts>
               <speciesReference species="C00005_cyt" stoichiometry="1"/>
               <speciesReference species="C00080_cyt" stoichiometry="1"/>
               <speciesReference species="C00577_cyt" stoichiometry="1"/>
            </listOfProducts>
         </reaction>
         <reaction id="IL0015" name="IL0015" reversible="false">
            <listOfReactants>
               <speciesReference species="C00001_cyt" stoichiometry="1"/>
               <speciesReference species="C02631_cyt" stoichiometry="1"/>
            </listOfReactants>
            <listOfProducts>
               <speciesReference species="C04411_cyt" stoichiometry="1"/>
            </listOfProducts>
         </reaction>
         <reaction id="GM0006" name="GM0006" reversible="false">
            <listOfReactants>
               <speciesReference species="C00053_cyt" stoichiometry="1"/>
               <speciesReference species="C00342_cyt" stoichiometry="1"/>
            </listOfReactants>
            <listOfProducts>
               <speciesReference species="C00343_cyt" stoichiometry="1"/>
               <speciesReference species="C00094_cyt" stoichiometry="1"/>
               <speciesReference species="C00054_cyt" stoichiometry="1"/>
            </listOfProducts>
         </reaction>
         <reaction id="BM0007" name="BM0007" reversible="false">
            <listOfReactants>
               <speciesReference species="C14819_cyt" stoichiometry="0.682"/>
               <speciesReference species="C00059_cyt" stoichiometry="0.379"/>
               <speciesReference species="C00038_cyt" stoichiometry="0.303"/>
               <speciesReference species="C14818_cyt" stoichiometry="0.682"/>
               <speciesReference species="C06232_cyt" stoichiometry="0.303"/>
               <speciesReference species="C01330_cyt" stoichiometry="0.379"/>
               <speciesReference species="C00009_cyt" stoichiometry="0.379"/>
               <speciesReference species="C00034_cyt" stoichiometry="0.303"/>
               <speciesReference species="C00238_cyt" stoichiometry="17.04"/>
               <speciesReference species="C00305_cyt" stoichiometry="0.757"/>
               <speciesReference species="C00175_cyt" stoichiometry="0.303"/>
               <speciesReference species="C00070_cyt" stoichiometry="0.303"/>
               <speciesReference species="C00076_cyt" stoichiometry="0.454"/>
               <speciesReference species="C01342_cyt" stoichiometry="1.136"/>
            </listOfReactants>
            <listOfProducts>
               <speciesReference species="B7_cyt" stoichiometry="1"/>
            </listOfProducts>
         </reaction>
         <reaction id="VT0004" name="VT0004" reversible="false">
            <listOfReactants>
               <speciesReference species="C00019_cyt" stoichiometry="1"/>
               <speciesReference species="C06406_cyt" stoichiometry="1"/>
            </listOfReactants>
            <listOfProducts>
               <speciesReference species="C06407_cyt" stoichiometry="1"/>
               <speciesReference species="C00021_cyt" stoichiometry="1"/>
            </listOfProducts>
         </reaction>
         <reaction id="PP0003" name="PP0003" reversible="false">
            <listOfReactants>
               <speciesReference species="C00001_cyt" stoichiometry="1"/>
               <speciesReference species="C00447_cyt" stoichiometry="1"/>
            </listOfReactants>
            <listOfProducts>
               <speciesReference species="C00009_cyt" stoichiometry="1"/>
               <speciesReference species="C05382_cyt" stoichiometry="1"/>
            </listOfProducts>
         </reaction>
         <reaction id="GS0011" name="GS0011" reversible="false">
            <listOfReactants>
               <speciesReference species="C00236_cyt" stoichiometry="1"/>
               <speciesReference species="C00005_cyt" stoichiometry="1"/>
               <speciesReference species="C00080_cyt" stoichiometry="1"/>
            </listOfReactants>
            <listOfProducts>
               <speciesReference species="C00009_cyt" stoichiometry="1"/>
               <speciesReference species="C00006_cyt" stoichiometry="1"/>
               <speciesReference species="C00118_cyt" stoichiometry="1"/>
            </listOfProducts>
         </reaction>
         <reaction id="IL0011" name="IL0011" reversible="true">
            <listOfReactants>
               <speciesReference species="C00407_cyt" stoichiometry="1"/>
               <speciesReference species="C00026_cyt" stoichiometry="1"/>
            </listOfReactants>
            <listOfProducts>
               <speciesReference species="C00025_cyt" stoichiometry="1"/>
               <speciesReference species="C00671_cyt" stoichiometry="1"/>
            </listOfProducts>
         </reaction>
         <reaction id="TR0047" name="TR0047" reversible="false">
            <listOfReactants>
               <speciesReference species="C00237_cyt" stoichiometry="1"/>
            </listOfReactants>
            <listOfProducts>
               <speciesReference species="C00237_ext" stoichiometry="1"/>
            </listOfProducts>
         </reaction>
         <reaction id="PP0004" name="PP0004" reversible="false">
            <listOfReactants>
               <speciesReference species="C00092_cyt" stoichiometry="1"/>
               <speciesReference species="C00006_cyt" stoichiometry="1"/>
            </listOfReactants>
            <listOfProducts>
               <speciesReference species="C01236_cyt" stoichiometry="1"/>
               <speciesReference species="C00005_cyt" stoichiometry="1"/>
               <speciesReference species="C00080_cyt" stoichiometry="1"/>
            </listOfProducts>
         </reaction>
         <reaction id="PG0007" name="PG0007" reversible="false">
            <listOfReactants>
               <speciesReference species="C00002_cyt" stoichiometry="1"/>
               <speciesReference species="C00041_cyt" stoichiometry="1"/>
               <speciesReference species="C01050_cyt" stoichiometry="1"/>
            </listOfReactants>
            <listOfProducts>
               <speciesReference species="C00009_cyt" stoichiometry="1"/>
               <speciesReference species="C00008_cyt" stoichiometry="1"/>
               <speciesReference species="C01212_cyt" stoichiometry="1"/>
            </listOfProducts>
         </reaction>
         <reaction id="CP0005" name="CP0005" reversible="false">
            <listOfReactants>
               <speciesReference species="C00001_cyt" stoichiometry="1"/>
               <speciesReference species="C00931_cyt" stoichiometry="4"/>
            </listOfReactants>
            <listOfProducts>
               <speciesReference species="C01024_cyt" stoichiometry="1"/>
               <speciesReference species="C00014_cyt" stoichiometry="4"/>
            </listOfProducts>
         </reaction>
         <reaction id="IL0012" name="IL0012" reversible="false">
            <listOfReactants>
               <speciesReference species="C00001_cyt" stoichiometry="1"/>
               <speciesReference species="C00024_cyt" stoichiometry="1"/>
               <speciesReference species="C00141_cyt" stoichiometry="1"/>
            </listOfReactants>
            <listOfProducts>
               <speciesReference species="C00010_cyt" stoichiometry="1"/>
               <speciesReference species="C02504_cyt" stoichiometry="1"/>
            </listOfProducts>
         </reaction>
         <reaction id="TR0052" name="TR0052" reversible="false">
            <listOfReactants>
               <speciesReference species="C00197_cax" stoichiometry="1"/>
            </listOfReactants>
            <listOfProducts>
               <speciesReference species="C00197_cyt" stoichiometry="1"/>
            </listOfProducts>
         </reaction>
         <reaction id="GM0002" name="GM0002" reversible="false">
            <listOfReactants>
               <speciesReference species="C00979_cyt" stoichiometry="1"/>
               <speciesReference species="C00283_cyt" stoichiometry="1"/>
            </listOfReactants>
            <listOfProducts>
               <speciesReference species="C00033_cyt" stoichiometry="1"/>
               <speciesReference species="C00097_cyt" stoichiometry="1"/>
            </listOfProducts>
         </reaction>
         <reaction id="QT0021" name="QT0021" reversible="false">
            <listOfReactants>
               <speciesReference species="C00007_cyt" stoichiometry="1"/>
               <speciesReference species="C01179_cyt" stoichiometry="1"/>
            </listOfReactants>
            <listOfProducts>
               <speciesReference species="C00544_cyt" stoichiometry="1"/>
               <speciesReference species="C00011_cyt" stoichiometry="1"/>
            </listOfProducts>
         </reaction>
         <reaction id="PR0004" name="PR0004" reversible="false">
            <listOfReactants>
               <speciesReference species="C10385_tlm" stoichiometry="1"/>
               <speciesReference species="C00005_cyt" stoichiometry="1"/>
               <speciesReference species="C00080_cyt" stoichiometry="5"/>
            </listOfReactants>
            <listOfProducts>
               <speciesReference species="C00080_tll" stoichiometry="4"/>
               <speciesReference species="C00006_cyt" stoichiometry="1"/>
               <speciesReference species="C16695_tlm" stoichiometry="1"/>
            </listOfProducts>
         </reaction>
         <reaction id="AG0040" name="AG0040" reversible="false">
            <listOfReactants>
               <speciesReference species="C01157_cyt" stoichiometry="1"/>
               <speciesReference species="C00006_cyt" stoichiometry="1"/>
            </listOfReactants>
            <listOfProducts>
               <speciesReference species="C04281_cyt" stoichiometry="1"/>
               <speciesReference species="C00005_cyt" stoichiometry="1"/>
               <speciesReference species="C00080_cyt" stoichiometry="1"/>
            </listOfProducts>
         </reaction>
         <reaction id="IL0008" name="IL0008" reversible="false">
            <listOfReactants>
               <speciesReference species="C06007_cyt" stoichiometry="1"/>
            </listOfReactants>
            <listOfProducts>
               <speciesReference species="C00001_cyt" stoichiometry="1"/>
               <speciesReference species="C00671_cyt" stoichiometry="1"/>
            </listOfProducts>
         </reaction>
         <reaction id="VT0007" name="VT0007" reversible="true">
            <listOfReactants>
               <speciesReference species="C06319_cyt" stoichiometry="1"/>
               <speciesReference species="C00006_cyt" stoichiometry="1"/>
            </listOfReactants>
            <listOfProducts>
               <speciesReference species="C06320_cyt" stoichiometry="1"/>
               <speciesReference species="C00005_cyt" stoichiometry="1"/>
               <speciesReference species="C00080_cyt" stoichiometry="1"/>
            </listOfProducts>
         </reaction>
         <reaction id="AG0007" name="AG0007" reversible="true">
            <listOfReactants>
               <speciesReference species="C00001_cyt" stoichiometry="1"/>
               <speciesReference species="C00025_cyt" stoichiometry="1"/>
               <speciesReference species="C00006_cyt" stoichiometry="1"/>
            </listOfReactants>
            <listOfProducts>
               <speciesReference species="C00005_cyt" stoichiometry="1"/>
               <speciesReference species="C00026_cyt" stoichiometry="1"/>
               <speciesReference species="C00080_cyt" stoichiometry="1"/>
               <speciesReference species="C00014_cyt" stoichiometry="1"/>
            </listOfProducts>
         </reaction>
         <reaction id="PY0021" name="PY0021" reversible="true">
            <listOfReactants>
               <speciesReference species="C00002_cyt" stoichiometry="1"/>
               <speciesReference species="C00365_cyt" stoichiometry="1"/>
            </listOfReactants>
            <listOfProducts>
               <speciesReference species="C01346_cyt" stoichiometry="1"/>
               <speciesReference species="C00008_cyt" stoichiometry="1"/>
            </listOfProducts>
         </reaction>
         <reaction id="QT0013" name="QT0013" reversible="false">
            <listOfReactants>
               <speciesReference species="C00885_cyt" stoichiometry="1"/>
               <speciesReference species="C00026_cyt" stoichiometry="1"/>
            </listOfReactants>
            <listOfProducts>
               <speciesReference species="C00011_cyt" stoichiometry="1"/>
               <speciesReference species="C16519_cyt" stoichiometry="1"/>
            </listOfProducts>
         </reaction>
         <reaction id="PY0025" name="PY0025" reversible="false">
            <listOfReactants>
               <speciesReference species="C00015_cyt" stoichiometry="1"/>
               <speciesReference species="C00342_cyt" stoichiometry="1"/>
            </listOfReactants>
            <listOfProducts>
               <speciesReference species="C00001_cyt" stoichiometry="1"/>
               <speciesReference species="C00343_cyt" stoichiometry="1"/>
               <speciesReference species="C01346_cyt" stoichiometry="1"/>
            </listOfProducts>
         </reaction>
         <reaction id="AA0015" name="AA0015" reversible="false">
            <listOfReactants>
               <speciesReference species="C01302_cyt" stoichiometry="1"/>
            </listOfReactants>
            <listOfProducts>
               <speciesReference species="C00001_cyt" stoichiometry="1"/>
               <speciesReference species="C00011_cyt" stoichiometry="1"/>
               <speciesReference species="C03506_cyt" stoichiometry="1"/>
            </listOfProducts>
         </reaction>
         <reaction id="PR0001" name="PR0001" reversible="false">
            <listOfReactants>
               <speciesReference species="E1_ext" stoichiometry="1"/>
            </listOfReactants>
            <listOfProducts>
               <speciesReference species="E1_tlm" stoichiometry="1"/>
            </listOfProducts>
         </reaction>
         <reaction id="PG0015" name="PG0015" reversible="false">
            <listOfReactants>
               <speciesReference species="C05897_cyt" stoichiometry="1"/>
               <speciesReference species="C00043_cyt" stoichiometry="1"/>
            </listOfReactants>
            <listOfProducts>
               <speciesReference species="C05898_cyt" stoichiometry="1"/>
               <speciesReference species="C00015_cyt" stoichiometry="1"/>
            </listOfProducts>
         </reaction>
         <reaction id="PDC" name="PDC" reversible="false">
            <listOfReactants>
               <speciesReference species="C00022_cyt" stoichiometry="1"/>
            </listOfReactants>
            <listOfProducts>
               <speciesReference species="C00084_cyt" stoichiometry="1"/>
               <speciesReference species="C00011_cyt" stoichiometry="1"/>
            </listOfProducts>
         </reaction>
         <reaction id="EtOH_ex" name="EtOH_ex" reversible="false">
            <listOfReactants>
               <speciesReference species="C00469_cyt" stoichiometry="1"/>
            </listOfReactants>
            <listOfProducts>
               <speciesReference species="C00469_ex" stoichiometry="1"/>
            </listOfProducts>
         </reaction>
         <reaction id="PR0043" name="PR0043" reversible="false">
            <listOfReactants>
               <speciesReference species="C10385_tlm" stoichiometry="1"/>
               <speciesReference species="QAn_P680_tlm" stoichiometry="1"/>
               <speciesReference species="C00080_cyt" stoichiometry="1"/>
            </listOfReactants>
            <listOfProducts>
               <speciesReference species="PQn_P680_tlm" stoichiometry="1"/>
               <speciesReference species="QA_P680_tlm" stoichiometry="1"/>
            </listOfProducts>
         </reaction>
         <reaction id="PR0044" name="PR0044" reversible="false">
            <listOfReactants>
               <speciesReference species="PQn_P680_tlm" stoichiometry="1"/>
               <speciesReference species="QAn_P680_tlm" stoichiometry="1"/>
               <speciesReference species="C00080_cyt" stoichiometry="1"/>
            </listOfReactants>
            <listOfProducts>
               <speciesReference species="QA_P680_tlm" stoichiometry="1"/>
               <speciesReference species="C16695_tlm" stoichiometry="1"/>
            </listOfProducts>
         </reaction>
         <reaction id="PR0045" name="PR0045" reversible="false">
            <listOfReactants>
               <speciesReference species="S0_P680_tlm" stoichiometry="1"/>
               <speciesReference species="P680p_tlm" stoichiometry="1"/>
            </listOfReactants>
            <listOfProducts>
               <speciesReference species="P680_tlm" stoichiometry="1"/>
               <speciesReference species="S1_P680_tlm" stoichiometry="1"/>
            </listOfProducts>
         </reaction>
         <reaction id="PR0046" name="PR0046" reversible="false">
            <listOfReactants>
               <speciesReference species="P680p_tlm" stoichiometry="1"/>
               <speciesReference species="S1_P680_tlm" stoichiometry="1"/>
            </listOfReactants>
            <listOfProducts>
               <speciesReference species="P680_tlm" stoichiometry="1"/>
               <speciesReference species="S2_P680_tlm" stoichiometry="1"/>
            </listOfProducts>
         </reaction>
         <reaction id="PR0047" name="PR0047" reversible="false">
            <listOfReactants>
               <speciesReference species="P680p_tlm" stoichiometry="1"/>
               <speciesReference species="S2_P680_tlm" stoichiometry="1"/>
            </listOfReactants>
            <listOfProducts>
               <speciesReference species="P680_tlm" stoichiometry="1"/>
               <speciesReference species="S3_P680_tlm" stoichiometry="1"/>
            </listOfProducts>
         </reaction>
         <reaction id="PR0048" name="PR0048" reversible="false">
            <listOfReactants>
               <speciesReference species="P680p_tlm" stoichiometry="1"/>
               <speciesReference species="S3_P680_tlm" stoichiometry="1"/>
            </listOfReactants>
            <listOfProducts>
               <speciesReference species="S4_P680_tlm" stoichiometry="1"/>
               <speciesReference species="P680_tlm" stoichiometry="1"/>
            </listOfProducts>
         </reaction>
         <reaction id="PR0049" name="PR0049" reversible="false">
            <listOfReactants>
               <speciesReference species="C00001_tll" stoichiometry="2"/>
               <speciesReference species="S4_P680_tlm" stoichiometry="1"/>
            </listOfReactants>
            <listOfProducts>
               <speciesReference species="S0_P680_tlm" stoichiometry="1"/>
               <speciesReference species="C00080_tll" stoichiometry="4"/>
               <speciesReference species="C00007_tll" stoichiometry="1"/>
            </listOfProducts>
         </reaction>
         <reaction id="PR0035" name="PR0035" reversible="false">
            <listOfReactants>
               <speciesReference species="C03025_tll" stoichiometry="1"/>
               <speciesReference species="P700p_tlm" stoichiometry="1"/>
            </listOfReactants>
            <listOfProducts>
               <speciesReference species="P700_tlm" stoichiometry="1"/>
               <speciesReference species="C03162_tll" stoichiometry="1"/>
            </listOfProducts>
         </reaction>
         <reaction id="PR0022" name="PR0022" reversible="false">
            <listOfReactants>
               <speciesReference species="C16695_tlm" stoichiometry="1"/>
               <speciesReference species="ORieske_B6_tlm" stoichiometry="1"/>
            </listOfReactants>
            <listOfProducts>
               <speciesReference species="C00080_tll" stoichiometry="1"/>
               <speciesReference species="RRieske_B6_tlm" stoichiometry="1"/>
               <speciesReference species="PQH_B6_L_tlm" stoichiometry="1"/>
            </listOfProducts>
         </reaction>
         <reaction id="PR0023" name="PR0023" reversible="false">
            <listOfReactants>
               <speciesReference species="RRieske_B6_tlm" stoichiometry="1"/>
               <speciesReference species="C03162_tll" stoichiometry="1"/>
            </listOfReactants>
            <listOfProducts>
               <speciesReference species="C03025_tll" stoichiometry="1"/>
               <speciesReference species="ORieske_B6_tlm" stoichiometry="1"/>
            </listOfProducts>
         </reaction>
         <reaction id="PR0024" name="PR0024" reversible="false">
            <listOfReactants>
               <speciesReference species="HB3p_B6_tlm" stoichiometry="1"/>
               <speciesReference species="PQH_B6_L_tlm" stoichiometry="1"/>
            </listOfReactants>
            <listOfProducts>
               <speciesReference species="C10385_B6_S_tlm" stoichiometry="1"/>
               <speciesReference species="HB2p_B6_tlm" stoichiometry="1"/>
               <speciesReference species="C00080_tll" stoichiometry="1"/>
            </listOfProducts>
         </reaction>
         <reaction id="PR0025" name="PR0025" reversible="false">
            <listOfReactants>
               <speciesReference species="C10385_B6_S_tlm" stoichiometry="1"/>
            </listOfReactants>
            <listOfProducts>
               <speciesReference species="C10385_tlm" stoichiometry="1"/>
            </listOfProducts>
         </reaction>
         <reaction id="PR0026" name="PR0026" reversible="true">
            <listOfReactants>
               <speciesReference species="C10385_B6_S_tlm" stoichiometry="1"/>
               <speciesReference species="HB2p_B6_tlm" stoichiometry="1"/>
               <speciesReference species="C00080_cyt" stoichiometry="1"/>
            </listOfReactants>
            <listOfProducts>
               <speciesReference species="PQH_B6_S_tlm" stoichiometry="1"/>
               <speciesReference species="HB3p_B6_tlm" stoichiometry="1"/>
            </listOfProducts>
         </reaction>
         <reaction id="PR0027" name="PR0027" reversible="false">
            <listOfReactants>
               <speciesReference species="PQH_B6_S_tlm" stoichiometry="1"/>
               <speciesReference species="HB2p_B6_tlm" stoichiometry="1"/>
               <speciesReference species="C00080_cyt" stoichiometry="1"/>
            </listOfReactants>
            <listOfProducts>
               <speciesReference species="HB3p_B6_tlm" stoichiometry="1"/>
               <speciesReference species="C16695_tlm" stoichiometry="1"/>
            </listOfProducts>
         </reaction>
         <reaction id="PR0018" name="PR0018" reversible="false">
            <listOfReactants>
               <speciesReference species="C00007_cyt" stoichiometry="1"/>
               <speciesReference species="C16695_tlm" stoichiometry="2"/>
               <speciesReference species="C00080_cyt" stoichiometry="4"/>
            </listOfReactants>
            <listOfProducts>
               <speciesReference species="C00001_cyt" stoichiometry="2"/>
               <speciesReference species="C10385_tlm" stoichiometry="2"/>
               <speciesReference species="C00080_tll" stoichiometry="4"/>
            </listOfProducts>
         </reaction>
         <reaction id="PT0025" name="PT0025" reversible="false">
            <listOfReactants>
               <speciesReference species="C00024_cyt" stoichiometry="1"/>
               <speciesReference species="C00009_cyt" stoichiometry="1"/>
            </listOfReactants>
            <listOfProducts>
               <speciesReference species="C00010_cyt" stoichiometry="1"/>
               <speciesReference species="C00227_cyt" stoichiometry="1"/>
            </listOfProducts>
         </reaction>
         <reaction id="Isobutanal_Prod" name="Isobutanal_Prod" reversible="false">
            <listOfReactants>
               <speciesReference species="C00141_cyt" stoichiometry="1"/>
               <speciesReference species="C00080_cyt" stoichiometry="1"/>
            </listOfReactants>
            <listOfProducts>
               <speciesReference species="C00011_cyt" stoichiometry="1"/>
               <speciesReference species="E13_cyt" stoichiometry="1"/>
            </listOfProducts>
         </reaction>
         <reaction id="Isobutanol_Prod" name="Isobutanol_Prod" reversible="false">
            <listOfReactants>
               <speciesReference species="C00004_cyt" stoichiometry="1"/>
               <speciesReference species="C00080_cyt" stoichiometry="1"/>
               <speciesReference species="E13_cyt" stoichiometry="1"/>
            </listOfReactants>
            <listOfProducts>
               <speciesReference species="C00003_cyt" stoichiometry="1"/>
               <speciesReference species="C14710_cyt" stoichiometry="1"/>
            </listOfProducts>
         </reaction>
         <reaction id="Isobutanol_out" name="Isobutanol_out" reversible="false">
            <listOfReactants>
               <speciesReference species="C14710_cyt" stoichiometry="1"/>
            </listOfReactants>
            <listOfProducts>
               <speciesReference species="C14710_ext" stoichiometry="1"/>
            </listOfProducts>
         </reaction>
         <reaction id="Mehler" name="Mehler" reversible="false">
            <listOfReactants>
               <speciesReference species="C00007_cyt" stoichiometry="1"/>
               <speciesReference species="C00138_cyt" stoichiometry="1"/>
            </listOfReactants>
            <listOfProducts>
               <speciesReference species="C00139_cyt" stoichiometry="1"/>
               <speciesReference species="C00704_cyt" stoichiometry="1"/>
            </listOfProducts>
         </reaction>
         <reaction id="GE0010" name="GE0010" reversible="false">
            <listOfReactants>
               <speciesReference species="C00704_cyt" stoichiometry="2"/>
               <speciesReference species="C00080_cyt" stoichiometry="2"/>
            </listOfReactants>
            <listOfProducts>
               <speciesReference species="C00027_cyt" stoichiometry="1"/>
               <speciesReference species="C00007_cyt" stoichiometry="1"/>
            </listOfProducts>
         </reaction>
         <reaction id="GE0001" name="GE0001" reversible="false">
            <listOfReactants>
               <speciesReference species="C00002_cyt" stoichiometry="1"/>
               <speciesReference species="C00001_cyt" stoichiometry="1"/>
            </listOfReactants>
            <listOfProducts>
               <speciesReference species="C00009_cyt" stoichiometry="1"/>
               <speciesReference species="C00008_cyt" stoichiometry="1"/>
            </listOfProducts>
         </reaction>
         <reaction id="TR00082" name="TR00082" reversible="false">
            <listOfReactants>
               <speciesReference species="C00182_ext" stoichiometry="1"/>
            </listOfReactants>
            <listOfProducts>
               <speciesReference species="C00182_cyt" stoichiometry="1"/>
            </listOfProducts>
         </reaction>
         <reaction id="TR0025" name="TR0025" reversible="false">
            <listOfReactants>
               <speciesReference species="C00238_ext" stoichiometry="1"/>
               <speciesReference species="C01330_cyt" stoichiometry="1"/>
            </listOfReactants>
            <listOfProducts>
               <speciesReference species="C01330_ext" stoichiometry="1"/>
               <speciesReference species="C00238_cyt" stoichiometry="1"/>
            </listOfProducts>
         </reaction>
         <reaction id="R20131" name="R20131" reversible="true">
            <listOfReactants>
               <speciesReference species="C00197_cyt" stoichiometry="1"/>
               <speciesReference species="C00003_cyt" stoichiometry="1"/>
            </listOfReactants>
            <listOfProducts>
               <speciesReference species="C00004_cyt" stoichiometry="1"/>
               <speciesReference species="C00080_cyt" stoichiometry="1"/>
               <speciesReference species="C03232_cyt" stoichiometry="1"/>
            </listOfProducts>
         </reaction>
         <reaction id="R20132" name="R20132" reversible="true">
            <listOfReactants>
               <speciesReference species="C00026_cyt" stoichiometry="1"/>
               <speciesReference species="C01005_cyt" stoichiometry="1"/>
            </listOfReactants>
            <listOfProducts>
               <speciesReference species="C00025_cyt" stoichiometry="1"/>
               <speciesReference species="C03232_cyt" stoichiometry="1"/>
            </listOfProducts>
         </reaction>
         <reaction id="R20133" name="R20133" reversible="false">
            <listOfReactants>
               <speciesReference species="C00001_cyt" stoichiometry="1"/>
               <speciesReference species="C01005_cyt" stoichiometry="1"/>
            </listOfReactants>
            <listOfProducts>
               <speciesReference species="C00009_cyt" stoichiometry="1"/>
               <speciesReference species="C00065_cyt" stoichiometry="1"/>
            </listOfProducts>
         </reaction>
         <reaction id="FQR" name="FQR" reversible="false">
            <listOfReactants>
               <speciesReference species="C10385_tlm" stoichiometry="1"/>
               <speciesReference species="C00138_cyt" stoichiometry="2"/>
               <speciesReference species="C00080_cyt" stoichiometry="2"/>
            </listOfReactants>
            <listOfProducts>
               <speciesReference species="C00139_cyt" stoichiometry="2"/>
               <speciesReference species="C16695_tlm" stoichiometry="1"/>
            </listOfProducts>
         </reaction>
         <reaction id="GE0009" name="GE0009" reversible="true">
            <listOfReactants>
               <speciesReference species="C00003_cyt" stoichiometry="1"/>
               <speciesReference species="C00005_cyt" stoichiometry="1"/>
            </listOfReactants>
            <listOfProducts>
               <speciesReference species="C00004_cyt" stoichiometry="1"/>
               <speciesReference species="C00006_cyt" stoichiometry="1"/>
            </listOfProducts>
         </reaction>
         <reaction id="PT0026" name="PT0026" reversible="true">
            <listOfReactants>
               <speciesReference species="C00002_cyt" stoichiometry="1"/>
               <speciesReference species="C00033_cyt" stoichiometry="1"/>
            </listOfReactants>
            <listOfProducts>
               <speciesReference species="C00227_cyt" stoichiometry="1"/>
               <speciesReference species="C00008_cyt" stoichiometry="1"/>
            </listOfProducts>
         </reaction>
      </listOfReactions>
   </model>
</sbml>
