# Supplementary material for: Cyanobacterial biofuels: new insights and strain design strategies revealed by computational modeling
Source: Microb Cell Fact. 2014 Sep 19;13:128. doi: 10.1186/s12934-014-0128-x (PMC4180434; doi:10.1186/s12934-014-0128-x)
Supplement: Additional file 3 — SBML code of the genome scale model (GN). [file 12934_2014_128_MOESM3_ESM.zip]

Archive with 1 entries (1 files):
- 12934_2014_128_add3.xml
